# Supplementary material for: In vivo neuroprotective capacity of a Dunaliella salina extract - comprehensive transcriptomics and metabolomics study
Source: NPJ Sci Food. 2024 Jan 10;8:4. doi: 10.1038/s41538-023-00246-7 (PMC10782027; doi:10.1038/s41538-023-00246-7)
Supplement: Supplementary file 3 — Supplementary Tables [file 41538_2023_246_MOESM3_ESM.xlsx]

## Sheet: Table 1
Table 1. Annotated compounds and their total compound contribution (%) in Dunaliella salina (DS) extract after CSH-Q-TOF MS/MS ESI (-) analysis.
Average Mz	Average RT (min)	Metabolite name	Adduct type	MSI Level	MSI Level	Molecular Formula	Compound subclass	Total compound contribution (%)
277.218	1.58	FA 18:3; (linolenic acid)	[M-H]-	1	m/z, MS/MS, RT	C18H30O2	Lineolic acids and derivatives	27.503
247.165	0.854	FA 16:4	[M-H]-	2b	m/z, MS/MS	C16H24O2	Fatty acids and conjugates	20.0174
279.233	2.07	FA 18:2; (linoleic acid)	[M-H]-	1	m/z, MS/MS, RT	C18H32O2	Lineolic acids and derivatives	16.59
255.233	2.513	FA 16:0; (palmitic acid)	[M-H]-	1	m/z, MS/MS, RT	C16H32O2	Fatty acids and conjugates	11.7539
281.247	2.735	FA 18:1; (oleic acid)	[M-H]-	1	m/z, MS/MS, RT	C18H34O2	Fatty acids and conjugates	8.19785
283.263	3.338	FA 18:0; (stearic acid)	[M-H]-	1	m/z, MS/MS, RT	C18H36O2	Fatty acids and conjugates	3.55918
249.18	1.069	FA 16:3	[M-H]-	2b	m/z, MS/MS	C16H26O2	Fatty acids and conjugates	3.54858
291.189	0.707	FA 18:4;O	[M-H]-	2b	m/z, MS/MS	C18H28O3	Fatty acids and conjugates	1.63546
293.199	0.685	FA 18:3;O	[M-H]-	2b	m/z, MS/MS	C18H30O3	Fatty acids and conjugates	1.11797
251.203	1.374	FA 16:2	[M-H]-	2b	m/z, MS/MS	C16H28O2	Fatty acids and conjugates	0.722048
395.388	6.116	FA 26:0; (cerotic acid)	[M-H]-	1	m/z, MS/MS, RT	C26H52O2	Fatty acids and conjugates	0.527423
309.207	0.711	FA 18:3;2O	[M-H]-	2b	m/z, MS/MS	C18H30O4	Lineolic acids and derivatives	0.475813
253.218	1.848	FA 16:1; (palmitoleic acid)	[M-H]-	1	m/z, MS/MS, RT	C16H30O2	Fatty acids and conjugates	0.438015
311.296	3.934	FA 20:0; (arachidic acid)	[M-H]-	1	m/z, MS/MS, RT	C20H40O2	Fatty acids and conjugates	0.337518
423.421	6.917	FA 28:0	[M-H]-	2b	m/z, MS/MS	C28H56O2	Fatty acids and conjugates	0.302695
295.225	0.81	FA 18:2;O	[M-H]-	2b	m/z, MS/MS	C18H32O3	Lineolic acids and derivatives	0.28466
309.278	3.421	FA 20:1; (eicosenoic acid)	[M-H]-	1	m/z, MS/MS, RT	C20H38O2	Fatty acids and conjugates	0.275854
275.2	1.255	FA 18:4	[M-H]-	2b	m/z, MS/MS	C18H28O2	Lineolic acids and derivatives	0.219285
299.259	1.108	FA 18:0;O	[M-H]-	2b	m/z, MS/MS	C18H36O3	Lineolic acids and derivatives	0.218757
449.436	6.894	FA 30:1	[M-H]-	2b	m/z, MS/MS	C30H58O2	Fatty acids and conjugates	0.206864
307.264	2.957	FA 20:2; (eicosadienoic acid)	[M-H]-	1	m/z, MS/MS, RT	C20H36O2	Fatty acids and conjugates	0.196061
295.262	3.22	FA 19:1	[M-H]-	2b	m/z, MS/MS	C19H36O2	Fatty acids and conjugates	0.17817
59.01	1.073	FA 2:0	[M-H]-	2b	m/z, MS/MS	C2H4O2	Carboxylic acids	0.175874
339.326	4.597	FA 22:0; (behenic acid)	[M-H]-	1	m/z, MS/MS, RT	C22H44O2	Fatty acids and conjugates	0.154099
233.152	0.928	FA 15:4	[M-H]-	2b	m/z, MS/MS	C15H22O2	Fatty acids and conjugates	0.13829
447.421	6.096	FA 30:2	[M-H]-	2b	m/z, MS/MS	C30H56O2	Fatty acids and conjugates	0.132747
311.221	0.828	FA 18:2;2O	[M-H]-	2b	m/z, MS/MS	C18H32O4	Lineolic acids and derivatives	0.127767
227.202	1.629	FA 14:0; (myristic acid)	[M-H]-	1	m/z, MS/MS, RT	C14H28O2	Fatty acids and conjugates	0.123923
367.356	5.315	FA 24:0; (lignoceric acid)	[M-H]-	1	m/z, MS/MS, RT	C24H48O2	Fatty acids and conjugates	0.0954126
305.247	2.361	FA 20:3; (homo-gamma-linolenic acid)	[M-H]-	1	m/z, MS/MS, RT	C20H34O2	Fatty acids and conjugates	0.0931492
859.667	7.341	ASG 28:1;O;Hex;FA 16:0	[M+CH3COO]-	2b	m/z, MS/MS	C50H88O7	Steroidal glycosides	0.0909445
303.233	1.926	FA 20:4; (arachidonic acid)	[M-H]-	1	m/z, MS/MS, RT	C20H32O2	Fatty acids and conjugates	0.0759537
419.386	5.386	FA 28:2	[M-H]-	2b	m/z, MS/MS	C28H52O2	Fatty acids and conjugates	0.0601258
409.406	6.523	FA 27:0	[M-H]-	2b	m/z, MS/MS	C27H54O2	Fatty acids and conjugates	0.0504323
225.182	1.216	FA 14:1; (physeteric acid)	[M-H]-	1	m/z, MS/MS, RT	C14H26O2	Fatty acids and conjugates	0.0491286
885.681	7.383	ASG 28:1;O;Hex;FA 18:1	[M+CH3COO]-	2b	m/z, MS/MS	C52H90O7	Steroidal glycosides	0.0485634
451.452	7.694	FA 30:0	[M-H]-	2b	m/z, MS/MS	C30H60O2	Fatty acids and conjugates	0.0433008
381.373	5.73	FA 25:0	[M-H]-	2b	m/z, MS/MS	C25H50O2	Fatty acids and conjugates	0.0397017
393.372	5.348	FA 26:1	[M-H]-	2b	m/z, MS/MS	C26H50O2	Fatty acids and conjugates	0.0335726
267.231	2.347	FA 17:1	[M-H]-	2b	m/z, MS/MS	C17H32O2	Fatty acids and conjugates	0.0326555
199.164	1.049	FA 12:0; (lauric acid)	[M-H]-	2a	m/z, RT	C12H24O2	Fatty acids and conjugates	0.0267851
716.516	5.929	PE 34:1	[M-H]-	2a	m/z, RT	C39H76NO8P	Glycerophosphoethanolamines	0.0208319
353.34	4.947	FA 23:0	[M-H]-	2b	m/z, MS/MS	C23H46O2	Fatty acids and conjugates	0.0194323
574.493	6.042	Ceramide d34:0	[M+Cl]-	2a	m/z, RT	C34H69NO3	Ceramides	0.0190057
143.11	0.567	FA 8:0; (caprylic acid)	[M-H]-	2a	m/z, RT	C8H16O2	Fatty acids and conjugates	0.0122982
365.34	4.616	FA 24:1; (nervonic acid)	[M-H]-	2a	m/z, RT	C24H46O2	Fatty acids and conjugates	0.0118689
301.215	1.484	FA 20:5; (eicosapentaenoic acid)	[M-H]-	2a	m/z, RT	C20H30O2	Fatty acids and conjugates	0.0103253
327.231	1.731	FA 22:6; (docosahexaenoic acid)	[M-H]-	2a	m/z, RT	C22H32O2	Fatty acids and conjugates	0.00727012

## Sheet: Table 2
Table 2. Annotated compounds and their total compound contribution (%) in Dunaliella salina (DS) extract after CSH-Q-TOF MS/MS ESI (+) analysis.
Average Mz	Average RT (min)	Metabolite name	Adduct type	MSI Level	MSI Level	Molecular Formula	Compound subclass	Total compound contribution (%)
905.7584/900.8143/921.7426	10.6993	TG 54:4|TG 18:1_18:1_18:2	[M+Na]+/[M+NH4]+/[M+K]+	1	m/z, MS/MS, RT	C57H102O6	Triacylglycerols	5.15477
898.8	10.332	TG 54:5|TG 18:1_18:2_18:2	[M+NH4]+	1	m/z, MS/MS, RT	C57H100O6	Triacylglycerols	5.02577
874.797	10.667	TG 52:3|TG 16:0_18:1_18:2	[M+NH4]+	1	m/z, MS/MS, RT	C55H100O6	Triacylglycerols	4.84572
917.7028/901.7245/896.7752	9.96933	TG 54:6|TG 18:1_18:2_18:3	[M+K]+/[M+Na]+/[M+NH4]+	1	m/z, MS/MS, RT	C57H98O6	Triacylglycerols	4.78181
851.7146/867.6863/846.757	10.301	TG 50:3|TG 16:1_17:1_17:1	[M+Na]+/[M+K]+/[M+NH4]+	1	m/z, MS/MS, RT	C53H96O6	Triacylglycerols	4.71418
893.7002/877.7283/872.7752	10.313	TG 52:4|TG 16:0_18:1_18:3	[M+K]+/[M+Na]+/[M+NH4]+	1	m/z, MS/MS, RT	C55H98O6	Triacylglycerols	4.6783
838.7047/843.6602	8.906	TG 50:7|TG 16:0_18:3_16:4	[M+NH4]+/[M+Na]+	2b	m/z, MS/MS	C53H88O6	Triacylglycerols	4.60966
853.7294/869.7012/848.7815	10.6343	TG 50:2|TG 16:0_16:0_18:2	[M+Na]+/[M+K]+/[M+NH4]+	1	m/z, MS/MS, RT	C53H98O6	Triacylglycerols	4.44121
870.767	9.917	TG 52:5|TG 16:0_18:2_18:3	[M+NH4]+	1	m/z, MS/MS, RT	C55H96O7	Triacylglycerols	3.36903
850.7916/855.7435	11.019	TG 50:1|TG 16:0_16:0_18:1	[M+NH4]+/[M+Na]+	1	m/z, MS/MS, RT	C53H100O6	Triacylglycerols	2.98958
377.284	3.882	10'-Apo-beta-carotenal	[M+H]+	3	m/z	C27H36O	Apo carotenoids	2.58753
860.678	8.04	TG 52:10|TG 18:3_18:3_16:4	[M+NH4]+	2b	m/z, MS/MS	C55H86O6	Triacylglycerols	2.43268
868.7537/873.7077/889.6697	9.544	TG 52:6|TG 16:0_18:3_18:3	[M+NH4]+/[M+Na]+/[M+K]+	2b	m/z, MS/MS	C55H94O6	Triacylglycerols	2.27846
842.731	9.512	TG 50:5|TG 16:0_16:2_18:3	[M+NH4]+	1	m/z, MS/MS, RT	C53H92O6	Triacylglycerols	1.73245
930.861	11.459	TG 56:3|TG 18:1_18:1_20:1	[M+NH4]+	2b	m/z, MS/MS	C59H108O6	Triacylglycerols	1.71507
868.751	9.784	TG 52:6|TG 18:1_18:1_16:4	[M+NH4]+	2b	m/z, MS/MS	C55H94O6	Triacylglycerols	1.70311
953.7967/937.8248/932.8665	11.7747	TG 56:2|TG 20:0_18:1_18:1	[M+K]+/[M+Na]+/[M+NH4]+	1	m/z, MS/MS, RT	C59H110O6	Triacylglycerols	1.69654
311.235	3.172	14'-Apo-beta-carotenal	[M+H]+	3	m/z	C22H30O	Apo carotenoids	1.66738
923.7524/907.779/902.8176	11.06	TG 54:3|TG 18:1_18:1_18:1	[M+K]+/[M+Na]+/[M+NH4]+	1	m/z, MS/MS, RT	C57H104O6	Triacylglycerols	1.64931
259.204	2.129	13-Apo-beta-carotenone	[M+H]+	3	m/z	C18H26O	Apo carotenoids	1.62856
351.266	3.737	12'-Apo-beta-carotenal	[M+H]+	3	m/z	C25H34O	Apo carotenoids	1.5967
928.834	11.168	TG 56:4|TG 18:1_20:1_18:2	[M+NH4]+	2b	m/z, MS/MS	C59H106O6	Triacylglycerols	1.40127
881.7566/876.8018/897.7227	11.034	TG 52:2|TG 16:0_18:1_18:1	[M+Na]+/[M+NH4]+/[M+K]+	1	m/z, MS/MS, RT	C55H102O6	Triacylglycerols	1.36143
979.8074/963.8333/958.8779	11.8187	TG 58:3	[M+K]+/[M+Na]+/[M+NH4]+	2a	m/z, RT	C61H112O6	Triacylglycerols	1.18066
843.6905/827.7144/822.7555	10.584	TG 48:1|TG 14:0_16:0_18:1	[M+K]+/[M+Na]+/[M+NH4]+	1	m/z, MS/MS, RT	C51H96O6	Triacylglycerols	1.15121
605.4192/600.4615	4.429	DG 34:7|DG 18:3_16:4	[M+Na]+/[M+NH4]+	2b	m/z, MS/MS	C37H58O5	Diacylglycerols	1.14336
960.8989/981.8276	12.01	TG 58:2	[M+NH4]+/[M+K]+	2a	m/z, RT	C61H114O6	Triacylglycerols	1.13757
915.6799/899.711/894.7528	9.589	TG 54:7|TG 18:1_18:3_18:3	[M+K]+/[M+Na]+/[M+NH4]+	1	m/z, MS/MS, RT	C57H96O6	Triacylglycerols	1.04331
536.444	8.501	beta-Carotene	[M+H]+	3	m/z	C40H56	Carotenoids	1.03793
899.7491/883.775/878.8292	11.4093	TG 52:1|TG 16:0_18:0_18:1	[M+K]+/[M+Na]+/[M+NH4]+	1	m/z, MS/MS, RT	C55H104O6	Triacylglycerols	0.971077
861.6389/840.6997/845.6574	9.12033	TG 50:6|TG 16:0_16:3_18:3	[M+K]+/[M+NH4]+/[M+Na]+	1	m/z, MS/MS, RT	C53H90O6	Triacylglycerols	0.955923
864.697	8.946	TG 52:8|TG 18:1_18:3_16:4	[M+NH4]+	2b	m/z, MS/MS	C55H90O6	Triacylglycerols	0.915991
897.7001/913.6721/892.7507	9.19767	TG 54:8|TG 18:2_18:3_18:3	[M+Na]+/[M+K]+/[M+NH4]+	1	m/z, MS/MS, RT	C57H94O6	Triacylglycerols	0.906891
553.438	7.014	beta-Cryptoxanthin	[M+H]+	3	m/z	C40H56O	Carotenoids	0.89516
956.864	11.543	TG 58:4|TG 22:0_18:1_18:3	[M+NH4]+	1	m/z, MS/MS, RT	C61H110O6	Triacylglycerols	0.760975
926.816	10.761	TG 56:5|TG 18:1_18:2_20:2	[M+NH4]+	1	m/z, MS/MS, RT	C59H104O6	Triacylglycerols	0.709295
818.733	9.887	TG 48:3|TG 14:0_16:0_18:3	[M+NH4]+	2b	m/z, MS/MS	C51H92O6	Triacylglycerols	0.701427
824.78	10.996	TG 48:0|TG 16:0_16:0_16:0	[M+NH4]+	1	m/z, MS/MS, RT	C51H98O6	Triacylglycerols	0.648756
909.7890/925.7612/904.8329	11.418	TG 54:2|TG 18:0_18:1_18:1	[M+Na]+/[M+K]+/[M+NH4]+	1	m/z, MS/MS, RT	C57H106O6	Triacylglycerols	0.643581
820.74	10.239	TG 48:2|TG 14:0_16:0_18:2	[M+NH4]+	2b	m/z, MS/MS	C51H94O6	Triacylglycerols	0.586247
919.732	9.339	TG O-57:11|TG O-21:3_18:4_18:4	[M+Na]+	2b	m/z, MS/MS	C60H96O5	Ether-linked triacylglycerols	0.500641
927.7806/911.8077/906.8503	11.7673	TG 54:1|TG 16:0_20:0_18:1	[M+K]+/[M+Na]+/[M+NH4]+	1	m/z, MS/MS, RT	C57H108O6	Triacylglycerols	0.4933
866.723	9.137	TG 52:7|TG 18:1_16:3_18:3	[M+NH4]+	2b	m/z, MS/MS	C55H92O6	Triacylglycerols	0.489954
890.731	8.808	TG 54:9|TG 18:3_18:3_18:3	[M+NH4]+	2b	m/z, MS/MS	C57H92O6	Triacylglycerols	0.48937
988.9268/993.8886	12.1335	TG 60:2|TG 24:0_18:1_18:1	[M+NH4]+/[M+Na]+	1	m/z, MS/MS, RT	C63H118O6	Triacylglycerols	0.465094
1014.9459/1019.8995	12.144	TG 62:3	[M+NH4]+/[M+Na]+	2a	m/z, RT	C65H120O6	Triacylglycerols	0.452204
844.736	9.897	TG 50:4|TG 16:0_16:2_18:2	[M+NH4]+	2b	m/z, MS/MS	C53H94O6	Triacylglycerols	0.414138
285.219	2.735	Retinal	[M+H]+	3	m/z	C20H28O	Retinoids	0.401949
1037.8921/1021.9196/1016.9608	12.2217	TG 62:2	[M+K]+/[M+Na]+/[M+NH4]+	2a	m/z, RT	C65H122O6	Triacylglycerols	0.381316
631.4712/615.4974/610.5402	6.511	DG 34:2|DG 16:0_18:2	[M+K]+/[M+Na]+/[M+NH4]+	1	m/z, MS/MS, RT	C37H68O5	Diacylglycerols	0.362431
810.665	8.332	TG 48:7|TG 14:0_18:3_16:4	[M+NH4]+	2b	m/z, MS/MS	C51H84O6	Triacylglycerols	0.347604
955.8168/939.8311/934.8829	12.0063	TG 56:1|TG 16:0_22:0_18:1	[M+K]+/[M+Na]+/[M+NH4]+	1	m/z, MS/MS, RT	C59H112O6	Triacylglycerols	0.334801
830.629	7.241	TG 50:11|TG 18:3_16:4_16:4	[M+NH4]+	2b	m/z, MS/MS	C53H80O6	Triacylglycerols	0.331306
986.9111/991.8665	12.0285	TG 60:3|TG 24:0_18:1_18:2	[M+NH4]+/[M+Na]+	1	m/z, MS/MS, RT	C63H116O6	Triacylglycerols	0.326705
655.4718/639.494/634.5397	6.07367	DG 36:4|DG 18:2_18:2	[M+K]+/[M+Na]+/[M+NH4]+	1	m/z, MS/MS, RT	C39H68O5	Diacylglycerols	0.31991
921.723	9.658	TG O-57:10|TG O-21:5_18:2_18:3	[M+Na]+	2b	m/z, MS/MS	C60H98O5	Ether-linked triacylglycerols	0.318542
657.4852/641.5101/636.5535	6.57967	DG 36:3|DG 18:1_18:2	[M+K]+/[M+Na]+/[M+NH4]+	1	m/z, MS/MS, RT	C39H70O5	Diacylglycerols	0.303984
608.521	6.035	DG 34:3|DG 16:0_18:3	[M+NH4]+	2b	m/z, MS/MS	C37H66O5	Diacylglycerols	0.285445
632.527	5.586	DG 36:5|DG 18:2_18:3	[M+NH4]+	1	m/z, MS/MS, RT	C39H66O5	Diacylglycerols	0.285196
638.5732/643.5258	7.1155	DG 36:2|DG 18:1_18:1	[M+Na]+/[M+NH4]+	1	m/z, MS/MS, RT	C39H72O5	Diacylglycerols	0.265462
864.704	8.683	TG 52:8|TG 18:2_16:3_18:3	[M+NH4]+	2b	m/z, MS/MS	C55H90O6	Triacylglycerols	0.264193
1017.8805/1012.9368	12.0635	TG 62:4	[M+Na]+/[M+NH4]+	2a	m/z, RT	C65H118O6	Triacylglycerols	0.258638
930.781	8.444	TG 54:5;2O|TG 18:1_18:1_18:3;2O	[M+NH4]+	2b	m/z, MS/MS	C57H100O8	Oxidized triacylglycerols	0.239065
817.6728/796.741	10.5705	TG 46:0|TG 14:0_16:0_16:0	[M+K]+/[M+NH4]+	1	m/z, MS/MS, RT	C49H94O6	Triacylglycerols	0.23013
870.682	6.968	TG 50:7;2O|TG 16:0_16:4_18:3;2O	[M+NH4]+	2b	m/z, MS/MS	C53H88O8	Oxidized triacylglycerols	0.219227
836.687	8.403	TG 50:8|TG 16:1_18:3_16:4	[M+NH4]+	2b	m/z, MS/MS	C53H86O6	Triacylglycerols	0.214752
417.312	4.438	8'-Apo-beta-carotenal	[M+H]+	3	m/z	C30H40O	Apo carotenoids	0.207682
954.856	11.222	TG 58:5|TG 22:0_18:2_18:3	[M+NH4]+	2b	m/z, MS/MS	C61H108O6	Triacylglycerols	0.186682
862.696	8.282	TG 52:9|TG 16:3_18:3_18:3	[M+NH4]+	2b	m/z, MS/MS	C55H88O6	Triacylglycerols	0.181222
602.485	4.82	DG 34:6|DG 18:2_16:4	[M+NH4]+	2b	m/z, MS/MS	C37H60O5	Diacylglycerols	0.174366
984.9	11.867	TG 60:4|TG 24:0_18:1_18:3	[M+NH4]+	1	m/z, MS/MS, RT	C63H114O6	Triacylglycerols	0.171231
818.7278/839.6576	9.733	TG 48:3	[M+NH4]+/[M+K]+	2a	m/z, RT	C51H92O6	Triacylglycerols	0.160412
922.799	10.423	TG 56:7|TG 20:1_18:2_18:4	[M+NH4]+	2b	m/z, MS/MS	C59H100O6	Triacylglycerols	0.146622
630.51	5.141	DG 36:6|DG 18:3_18:3	[M+NH4]+	2b	m/z, MS/MS	C39H64O5	Diacylglycerols	0.143092
1105.01	12.189	TG 66:2;O2|TG 16:0_18:1_16:0;O(FA 16:0)	[M+NH4]+	2b	m/z, MS/MS	C69H130O8	Estolides	0.142443
567.42	5.373	DG 31:5	[M+Na]+	2b	m/z, MS/MS	C34H56O5	Diacylglycerols	0.141569
844.744	10.217	TG 50:4|TG 18:0_14:1_18:3	[M+NH4]+	2b	m/z, MS/MS	C53H94O6	Triacylglycerols	0.139959
857.7584/852.8134	11.394	TG 50:0|TG 16:0_16:0_18:0	[M+Na]+/[M+NH4]+	1	m/z, MS/MS, RT	C53H102O6	Triacylglycerols	0.126798
871.6829/887.6582	9.356	TG 52:7|TG 18:1_18:2_16:4	[M+Na]+	2b	m/z, MS/MS	C55H92O6	Triacylglycerols	0.126596
912.772	8.215	TG 54:6;1O|TG 18:2_18:2_18:2;1O	[M+NH4]+	2b	m/z, MS/MS	C57H98O7	Oxidized triacylglycerols	0.124391
612.5582/633.4878	7.0575	DG 34:1|DG 16:0_18:1	[M+NH4]+/[M+K]+	1	m/z, MS/MS, RT	C37H70O5	Diacylglycerols	0.12292
894.685	6.516	TG 52:9;2O|TG 17:3_17:4_18:2;2O	[M+NH4]+	2b	m/z, MS/MS	C55H88O8	Oxidized triacylglycerols	0.12125
812.675	8.56	TG 48:6|TG 14:0_16:3_18:3	[M+NH4]+	1	m/z, MS/MS, RT	C51H86O6	Triacylglycerols	0.118094
990.948	12.22	TG 60:1	[M+NH4]+	2a	m/z, RT	C63H120O6	Triacylglycerols	0.115848
578.477	5.24	DG 32:4|DG 16:0_16:4	[M+NH4]+	2b	m/z, MS/MS	C35H60O5	Diacylglycerols	0.115792
867.661	8.478	TG 52:9|TG 18:2_18:3_16:4	[M+Na]+	2b	m/z, MS/MS	C55H88O6	Triacylglycerols	0.114044
962.917	12.137	TG 58:1	[M+Na]+	2a	m/z, RT	C61H116O6	Triacylglycerols	0.106778
952.8337/973.7643	10.918	TG 58:6	[M+NH4]+/[M+K]+	2a	m/z, RT	C61H106O6	Triacylglycerols	0.0926168
876.673	6.174	TG 52:10;1O|TG 18:3_18:4_16:3;1O	[M+NH4]+	2b	m/z, MS/MS	C55H86O7	Oxidized triacylglycerols	0.090553
1018.97	12.22	TG 62:1	[M+NH4]+	2a	m/z, RT	C65H124O6	Triacylglycerols	0.0889128
1045.9128/1040.9573	12.1105	TG 64:4	[M+Na]+/[M+NH4]+	2a	m/z, RT	C67H122O6	Triacylglycerols	0.0868989
858.721	8.309	TG 50:5;1O|TG 16:0_18:1_16:4;1O	[M+NH4]+	2b	m/z, MS/MS	C53H92O7	Oxidized triacylglycerols	0.0861271
443.323	4.573	6'-Apo-beta-carotenal	[M+H]+	3	m/z	C32H42O	Apo carotenoids	0.0840475
431.381	5.346	alpha-Tocopherol	[M+H]+	2b	m/z, MS/MS	C29H50O2	Quinone and hydroquinone lipids	0.0827003
916.8395/921.7878	11.208	TG 55:3|TG 18:1_18:1_19:1	[M+NH4]+/[M+Na]+	2b	m/z, MS/MS	C58H106O6	Triacylglycerols	0.0820733
604.497	5.31	DG 34:5|DG 18:1_16:4	[M+NH4]+	2b	m/z, MS/MS	C37H62O5	Diacylglycerols	0.0818261
888.799	10.851	TG 53:3|TG 17:0_18:1_18:2	[M+NH4]+	2a	m/z, RT	C56H102O6	Triacylglycerols	0.0817399
914.822	10.86	TG 55:4|TG 18:1_19:1_18:2	[M+NH4]+	2b	m/z, MS/MS	C58H104O6	Triacylglycerols	0.0808961
583.429	4.429	DG 32:4	[M+Na]+	2b	m/z, MS/MS	C35H60O5	Diacylglycerols	0.076775
794.725	10.143	TG 46:1|TG 14:0_16:0_16:1	[M+NH4]+	2b	m/z, MS/MS	C49H92O6	Triacylglycerols	0.0757366
884.735	8.332	TG 52:6;1O|TG 18:1_18:1_16:4;1O	[M+NH4]+	2b	m/z, MS/MS	C55H94O7	Oxidized triacylglycerols	0.0736265
788.689	9.213	TG 46:4|TG 14:0_16:0_16:4	[M+NH4]+	2b	m/z, MS/MS	C49H86O6	Triacylglycerols	0.0723116
1042.98	12.229	TG 64:3	[M+NH4]+	2a	m/z, RT	C67H124O6	Triacylglycerols	0.0709685
886.788	10.481	TG 53:4	[M+NH4]+	2a	m/z, RT	C56H100O6	Triacylglycerols	0.0705607
834.666	7.942	TG 50:9|TG 16:2_18:3_16:4	[M+NH4]+	2b	m/z, MS/MS	C53H84O6	Triacylglycerols	0.0697825
316.247	0.584	ACar 10:0	[M]+	2a	m/z, RT	C17H33NO4	Fatty acid esters	0.0686797
876.717	7.942	TG 50:4;2O|TG 16:1_16:1_18:2;2O	[M+NH4]+	2b	m/z, MS/MS	C53H94O8	Oxidized triacylglycerols	0.0684846
854.701	7.053	TG 50:7;1O|TG 16:0_18:4_16:3;1O	[M+NH4]+	2b	m/z, MS/MS	C53H88O7	Oxidized triacylglycerols	0.0681295
858.664	7.66	TG 52:11|TG 18:3_16:4_18:4	[M+NH4]+	2b	m/z, MS/MS	C55H84O6	Triacylglycerols	0.0674134
878.691	6.587	TG 52:9;1O|TG 17:3_17:3_18:3;1O	[M+NH4]+	2b	m/z, MS/MS	C55H88O7	Oxidized triacylglycerols	0.0663645
864.807	11.209	TG 51:1|TG 16:0_17:0_18:1	[M+NH4]+	1	m/z, MS/MS, RT	C54H102O6	Triacylglycerols	0.0649787
884.735	7.789	TG 52:6;1O|TG 18:3_18:3_16:0;1O	[M+NH4]+	2b	m/z, MS/MS	C55H94O7	Oxidized triacylglycerols	0.0642785
856.705	7.825	TG 50:6;1O|TG 16:0_18:2_16:4;1O	[M+NH4]+	2b	m/z, MS/MS	C53H90O7	Oxidized triacylglycerols	0.0641003
916.799	9.002	TG 54:4;1O|TG 18:0_18:3_18:1;1O	[M+NH4]+	2b	m/z, MS/MS	C57H102O7	Oxidized triacylglycerols	0.0638788
895.7793/890.8238	11.2125	TG 53:2	[M+Na]+/[M+NH4]+	2a	m/z, RT	C56H104O6	Triacylglycerols	0.0635671
568.427	4.892	Lutein/Zeaxanthin	[M+H]+	3	m/z	C40H56O2	Carotenoids	0.0634159
1079	12.189	TG 64:1;O2|TG 16:0_16:0_16:0;O(FA 16:0)	[M+NH4]+	2b	m/z, MS/MS	C67H128O8	Estolides	0.0630286
734.595	5.085	DGTS 34:3	[M+H]+	2b	m/z, MS/MS	C44H79NO7	Alkyldiacylglycerols	0.0621655
880.706	7.11	TG 52:8;1O|TG 18:2_18:2_16:4;1O	[M+NH4]+	2b	m/z, MS/MS	C55H90O7	Oxidized triacylglycerols	0.0614916
846.755	10.103	TG 50:3	[M+NH4]+	2a	m/z, RT	C53H96O6	Triacylglycerols	0.0614511
1010.91	11.907	TG 62:5|TG 26:0_18:2_18:3	[M+NH4]+	2b	m/z, MS/MS	C65H116O6	Triacylglycerols	0.0612302
862.789	10.833	TG 51:2|TG 16:0_17:1_18:1	[M+NH4]+	2b	m/z, MS/MS	C54H100O6	Triacylglycerols	0.0606982
1044.9969/1049.9473	12.285	TG 64:2	[M+NH4]+/[M+Na]+	2a	m/z, RT	C67H126O6	Triacylglycerols	0.0591067
775.615	5.865	DG 46:6	[M+Na]+	2b	m/z, MS/MS	C49H84O5	Diacylglycerols	0.0590539
878.691	6.954	TG 52:9;1O|TG 18:2_18:3_16:4;1O	[M+NH4]+	2b	m/z, MS/MS	C55H88O7	Oxidized triacylglycerols	0.0590328
908.732	7.281	TG 54:8;1O|TG 18:2_18:3_18:3;1O	[M+NH4]+	2b	m/z, MS/MS	C57H94O7	Oxidized triacylglycerols	0.0584855
674.501	3.324	DGTS 30:5	[M+H]+	2b	m/z, MS/MS	C40H67NO7	Alkyldiacylglycerols	0.0582904
882.719	7.87	TG 52:7;1O|TG 18:1_18:2_16:4;1O	[M+NH4]+	2b	m/z, MS/MS	C55H92O7	Oxidized triacylglycerols	0.0582787
1102.99	12.104	TG 66:3;O2|TG 16:0_16:0_18:1;O(FA 16:1)	[M+NH4]+	2b	m/z, MS/MS	C69H128O8	Estolides	0.0578779
832.653	7.485	TG 50:10|TG 16:3_18:3_16:4	[M+NH4]+	2b	m/z, MS/MS	C53H82O6	Triacylglycerols	0.0558809
926.776	8.194	TG 55:6;1O|TG 19:1_19:1_17:4;1O	[M+NH4]+	2b	m/z, MS/MS	C58H100O7	Oxidized triacylglycerols	0.054863
860.771	10.467	TG 51:3|TG 17:0_16:1_18:2	[M+NH4]+	1	m/z, MS/MS, RT	C54H98O6	Triacylglycerols	0.0542571
924.76	7.755	TG 55:7;1O|TG 19:1_19:3_17:3;1O	[M+NH4]+	2b	m/z, MS/MS	C58H98O7	Oxidized triacylglycerols	0.0537397
845.659	9.329	TG 50:6|TG 16:0_18:2_16:4	[M+Na]+	2b	m/z, MS/MS	C53H90O6	Triacylglycerols	0.0535481
790.6930/811.6238	9.397	TG 46:3|TG 14:0_16:0_16:3	[M+NH4]+/[M+K]+	1	m/z, MS/MS, RT	C49H88O6	Triacylglycerols	0.0504835
202.189	0.451	NAE 9:0	[M+H]+	2b	m/z, MS/MS	C11H23NO2	Amines	0.0503909
884.771	10.124	TG 53:5	[M+NH4]+	2a	m/z, RT	C56H98O6	Triacylglycerols	0.0498108
978.852	11.235	TG 60:7|TG 26:0_18:3_16:4	[M+NH4]+	2b	m/z, MS/MS	C63H108O6	Triacylglycerols	0.0469969
946.88	11.907	TG 57:2	[M+NH4]+	2a	m/z, RT	C60H112O6	Triacylglycerols	0.0463664
855.746	10.32	TG 50:1|TG 17:0_17:0_16:1	[M+Na]+	2b	m/z, MS/MS	C53H100O6	Triacylglycerols	0.0463166
535.429	7.019	DG 28:0	[M+Na]+	2b	m/z, MS/MS	C31H60O5	Diacylglycerols	0.0462211
836.775	10.806	TG 49:1	[M+NH4]+	2a	m/z, RT	C52H98O6	Triacylglycerols	0.0448851
812.697	8.762	TG 45:1;2O|TG 14:0_18:1_13:0;2O	[M+NH4]+	2b	m/z, MS/MS	C48H90O8	Oxidized triacylglycerols	0.0448019
896.724	7.615	TG 53:7;1O|TG 18:1_17:3_18:3;1O	[M+NH4]+	2b	m/z, MS/MS	C56H94O7	Oxidized triacylglycerols	0.0431424
886.771	8.855	TG 52:5;1O|TG 16:0_18:1_18:4;1O	[M+NH4]+	2b	m/z, MS/MS	C55H96O7	Oxidized triacylglycerols	0.0421884
947.7453/931.7762	10.8005	TG 56:5	[M+K]+/[M+Na]+	2a	m/z, RT	C59H104O6	Triacylglycerols	0.0416165
888.797	8.627	TG 53:3|TG 17:1_17:1_19:1	[M+NH4]+	2b	m/z, MS/MS	C56H102O6	Triacylglycerols	0.0397982
816.71	9.491	TG 48:4|TG 14:0_18:1_16:3	[M+NH4]+	2b	m/z, MS/MS	C51H90O6	Triacylglycerols	0.0395861
982.881	11.58	TG 60:5|TG 24:0_18:2_18:3	[M+NH4]+	1	m/z, MS/MS, RT	C63H112O6	Triacylglycerols	0.0388747
791.672	10.855	DG 47:5	[M+Na]+	2b	m/z, MS/MS	C50H88O5	Diacylglycerols	0.0387177
580.491	5.454	DG 32:3|DG 16:0_16:3	[M+NH4]+	2b	m/z, MS/MS	C35H62O5	Diacylglycerols	0.0383427
888.715	7.694	TG 54:10|TG 18:3_18:3_18:4	[M+NH4]+	2b	m/z, MS/MS	C57H90O6	Triacylglycerols	0.0365654
933.717	8.134	TG O-58:11|TG O-15:4_21:3_22:4	[M+Na]+	2b	m/z, MS/MS	C61H98O5	Ether-linked triacylglycerols	0.0346721
980.865	11.539	TG 60:6|TG 24:1_18:2_18:3	[M+NH4]+	2b	m/z, MS/MS	C63H110O6	Triacylglycerols	0.0335904
944.864	11.642	TG 57:3|TG 21:0_18:1_18:2	[M+NH4]+	2b	m/z, MS/MS	C60H110O6	Triacylglycerols	0.0316561
854.688	7.619	TG 50:7;1O|TG 16:0_18:3_16:4;1O	[M+NH4]+	2b	m/z, MS/MS	C53H88O7	Oxidized triacylglycerols	0.0314774
906.717	6.944	TG 54:9;1O|TG 18:3_18:4_18:2;1O	[M+NH4]+	2b	m/z, MS/MS	C57H92O7	Oxidized triacylglycerols	0.0310514
613.472	5.145	DG 34:3	[M+Na]+	2b	m/z, MS/MS	C37H66O5	Diacylglycerols	0.0305896
768.709	10.124	TG 44:0	[M+NH4]+	2a	m/z, RT	C47H90O6	Triacylglycerols	0.0305644
1092.92	11.15	TG 66:8;O2|TG 16:1_18:3_16:2;O(FA 16:1)	[M+NH4]+	2b	m/z, MS/MS	C69H118O8	Estolides	0.0286184
602.485	4.629	DG 34:6|DG 16:3_18:3	[M+NH4]+	2b	m/z, MS/MS	C37H60O5	Diacylglycerols	0.0255842
832.75	10.099	TG 49:3|TG 16:1_16:1_17:1	[M+NH4]+	2b	m/z, MS/MS	C52H94O6	Triacylglycerols	0.0240742
880.836	11.773	TG 52:0	[M+NH4]+	2a	m/z, RT	C55H106O6	Triacylglycerols	0.0224686
849.705	7.772	TG 50:4|TG 16:0_16:0_18:4	[M+Na]+	2b	m/z, MS/MS	C53H94O6	Triacylglycerols	0.0222711
586.543	7.004	DG 32:0|DG 16:0_16:0	[M+NH4]+	2b	m/z, MS/MS	C35H68O5	Diacylglycerols	0.0217871
974.91	12.082	TG 59:2	[M+NH4]+	2a	m/z, RT	C62H116O6	Triacylglycerols	0.0211595
570.427	3.806	DG 32:8|DG 16:4_16:4	[M+NH4]+	2b	m/z, MS/MS	C35H52O5	Diacylglycerols	0.019319
395.279	1.91	DG 18:0	[M+Na]+	2b	m/z, MS/MS	C21H40O5	Diacylglycerols	0.0190248
918.849	11.598	TG 55:2	[M+NH4]+	2a	m/z, RT	C58H108O6	Triacylglycerols	0.016245
972.896	11.939	TG 59:3	[M+NH4]+	2a	m/z, RT	C62H114O6	Triacylglycerols	0.0155178
920.864	11.907	TG 55:1	[M+NH4]+	2a	m/z, RT	C58H110O6	Triacylglycerols	0.0144701
792.675	7.138	GlcCer d42:2	[M+H-H2O]+	2a	m/z, RT	C48H91NO8	Glycosphingolipids	0.0143265
908.87	12.011	TG 54:0	[M+NH4]+	2a	m/z, RT	C57H110O6	Triacylglycerols	0.0139626
862.654	5.41	TG 51:10;1O|TG 18:3_18:3_15:4;1O	[M+NH4]+	2b	m/z, MS/MS	C54H84O7	Oxidized triacylglycerols	0.013379
877.73	10.399	TG 52:4|TG 16:0_16:0_20:4	[M+Na]+	2b	m/z, MS/MS	C55H98O6	Triacylglycerols	0.0133128
872.766	9.426	TG 52:4|TG 18:1_18:1_16:2	[M+NH4]+	2b	m/z, MS/MS	C55H98O6	Triacylglycerols	0.0107919
694.649	10.918	CE 20:2	[M+NH4]+	2a	m/z, RT	C47H80O2	Steroid esters	0.00973069
724.703	8.762	DG O-43:1|DG O-17:0_26:1	[M+NH4]+	2b	m/z, MS/MS	C46H90O4	Ether-linked diacylglycerols	0.0093879
766.655	7.137	GlcCer d40:1	[M+H-H2O]+	2a	m/z, RT	C46H89NO8	Fatty acyl glycosides	0.0093334
892.836	11.573	TG 53:1	[M+NH4]+	2a	m/z, RT	C56H106O6	Triacylglycerols	0.0091371
921.701	9.073	TG 56:10	[M+Na]+	2a	m/z, RT	C59H94O6	Triacylglycerols	0.00911308
770.605	6.156	PC o-36:3	[M+H]+	2a	m/z, RT	C44H84NO7P	Glycerophosphocholines	0.00793234
748.617	6.696	PC o-34:0	[M+H]+	2a	m/z, RT	C42H86NO7P	Glycerophosphocholines	0.00721217
640.59	7.718	DG 36:1	[M+NH4]+	2a	m/z, RT	C39H74O5	Diacylglycerols	0.00703169
786.663	8.377	TG 46:5	[M+NH4]+	2a	m/z, RT	C49H84O6	Triacylglycerols	0.00627169
344.277	0.781	ACar 12:0	[M]+	2a	m/z, RT	C19H37NO4	Fatty acid esters	0.00612461
288.213	0.584	ACar 8:0	[M]+	2a	m/z, RT	C15H29NO4	Fatty acid esters	0.00578591
862.639	5.899	PC 42:6	[M+H]+	2a	m/z, RT	C50H88NO8P	Glycerophosphocholines	0.00533823
943.713	10.051	TG 56:7	[M+K]+	2a	m/z, RT	C59H100O6	Triacylglycerols	<0.01
759.584	9.031	TG 42:1	[M+K]+	2a	m/z, RT	C45H84O6	Triacylglycerols	<0.01
286.199	0.548	ACar 8:1	[M]+	2a	m/z, RT	C15H27NO4	Fatty acid esters	<0.01

## Sheet: Table 3
Table 3. Annotated compounds and their total compound contribution (%) in Dunaliella salina (DS) extract after GC-Q-TOF MS analysis.
Average RT (min)	Metabolite name	MSI Level	MSI Level	Molecular Formula	Compound subclass	Total compound contribution (%)
9.354	Glycerol	1	MS, RT	C3H8O3	Carbohydrates and carbohydrate conjugates	8.10383
18.249	Palmitic acid	1	MS, RT	C16H32O2	Fatty acids and conjugates	8.06774
17.821	Docosahexaenoic acid	2	MS	C22H32O2	Fatty acids and conjugates	6.24043
14.472	5-Tridecene, (E)-	2	MS	C13H26	Unsaturated aliphatic hydrocarbons	6.07712
19.428	Phytol	1	MS, RT	C20H40O	Diterpenoids	4.7805
19.772	Linolenic acid	1	MS, RT	C18H32O2	Lineolic acids and derivatives	4.54123
26.765	alpha-tocopherol	1	MS, RT	C29H50O2	Quinone and hydroquinone lipids	4.36528
19.807	Linoleic acid	1	MS, RT	C18H30O2	Lineolic acids and derivatives	4.20188
14.448	Cyclopropane, 1,1-dichloro-2-(1,2-dimethylbutyl)-	2	MS	C9H16Cl2	Organochlorides	3.85054
12.862	Dihydroactinidiolide	2	MS	C11H16O2	Benzofurans	3.28549
12.862	2,3,5-Trimethylfuran	2	MS	C7H10O	Heteroaromatic compounds	2.77094
13.154	4-(2-Hydroxycarbonyl-1-propenyl)-1,3-benzodioxole	1	MS, RT	C11H10O4	Hydroxycinnamic acids and derivatives	2.76392
24.141	1-Monolinolenin	2	MS	C21H36O4	Lineolic acids and derivatives	2.27823
14.472	Undecylenic acid	1	MS, RT	C11H20O2	Fatty acids and conjugates	1.96273
12.859	4-Acetyl-1,4-dimethyl-1-cyclohexene	2	MS	C10H16O	Carbonyl compounds	1.90835
12.163	beta-ionone	2	MS	C13H20O	Sesquiterpenoids	1.71383
7.44	Oxalic acid	1	MS, RT	C2H2O4	Dicarboxylic acids and derivatives	1.25937
22.495	10,12-Docosadiynedioic acid	2	MS	C22H34O4	Fatty acids and conjugates	1.23148
16.533	7-Hydroxytestosterone	2	MS	C19H28O3	Androstane steroids	1.21894
6.733	Glycolic acid	1	MS, RT	C2H4O3	Alpha hydroxy acids and derivatives	1.17493
24.123	1-Monoolein	1	MS, RT	C21H40O4	Monoradylglycerols	1.11974
14.476	1-Pentadecene	2	MS	C15H30	Unsaturated aliphatic hydrocarbons	1.11759
22.859	1-Monopalmitin	1	MS, RT	C19H38O4	Monoradylglycerols	1.09193
20.055	Stearic acid	1	MS, RT	C18H36O2	Fatty acids and conjugates	1.06863
8.794	Ethanolamine	2	MS	C2H7NO	Amines	1.04284
27.42	Ergosterol	2	MS	C28H44O	Ergostane steroids	0.854544
11.183	3-(2-Hydroxyethyl)-2,2,4-trimethyl-3-cyclohexene-1-carbaldehyde, TBDMS derivative	2	MS	C18H34O2Si	Organosilicon compounds	0.767645
21.517	trans-11-eicosenoic acid	2	MS	C20H38O2	Fatty acids and conjugates	0.732745
14.379	5,7-Dodecadiene, (E,Z)-	2	MS	C12H22	Olefins	0.658487
12.943	1,3,4-Trimethyl-3-cyclohexen-1-carboxaldehyde	2	MS	C10H16O	Organic oxides	0.654106
29.635	Cyclopentene, 5-hexyl-3,3-dimethyl-	2	MS	C13H24	Olefins	0.651554
17.82	(1S,3E,7E,11E)-Cembra-3,7,11-triene	1	MS, RT	C20H34	Diterpenoids	0.637142
7.574	p-Dichlorobenzene	2	MS	C6H4Cl2	Halobenzenes	0.616209
10.727	2-Butene-1,4-diol	2	MS	C4H8O2	Alcohols and polyols	0.610218
12.628	Methyl laurate	1	MS, RT	C13H26O2	Fatty acid esters	0.524058
27.945	Ergosta-7-en-3beta-ol	2	MS	C28H48O	Ergostane steroids	0.489381
11.553	3-(2-Methoxymethoxyethylidene)-2,2-dimethylbicyclo[2.2.1]heptane	2	MS	C13H22O2	Monoterpenoids	0.404473
24.996	beta-copaene	2	MS	C15H24	Sesquiterpenoids	0.383619
11.594	Pyrrolizin-1-one, 7(S)-[(2-ethylenedithiopropyl]-	2	MS	C12H19NOS2	Pyrrolizidinones	0.344524
24.118	[1-(3,3-Dimethyloxiran-2-ylmethyl)-3,7-dimethylocta-2,6-dienyl]trimethylsilane	2	MS	C18H34OSi	Monoterpenoids	0.341545
13.92	Isoborneol	2	MS	C10H18O	Monoterpenoids	0.33664
22.222	Diacetyllauroyl Glycerol	2	MS	C19H34O6	Triacylglycerols	0.326786
12.199	Pent-1-en-4-yne	2	MS	C5H6	Enynes	0.322097
25.718	3,5,7-Nonatrien-2-one, 8-methyl-7-(1-methylethyl)-, (E,E)-	2	MS	C13H20O	Carbonyl compounds	0.318504
22.219	Hexyl oleate	2	MS	C24H46O2	Fatty acid esters	0.317794
10.538	Pelargonic acid	1	MS, RT	C9H18O2	Fatty acids and conjugates	0.313698
7.379	Sulcatol	2	MS	C8H16O	Fatty alcohols	0.307128
14.377	2,3-Epoxynorbornane	2	MS	C7H10O	Monoterpenoids	0.299148
26.196	Methylphosphonic acid	2	MS	CH5O3P	Organic phosphonic acids	0.295979
25.802	Cholestane-3,6,7-triol	2	MS	C27H48O3	Cholestane steroids	0.288884
22.599	D-(-)- Erythrofuranose	2	MS	C4H8O4	Carbohydrates and carbohydrate conjugates	0.279527
16.28	Myristic acid	1	MS, RT	C14H28O2	Fatty acids and conjugates	0.248213
9.251	Caprylic acid	1	MS, RT	C8H16O2	Fatty acids and conjugates	0.242726
10.652	1-Cyclohexene-1-carboxylic acid, 2,6,6-trimethyl-, methyl ester	2	MS	C11H18O2	Carboxylic acid derivatives	0.242165
27.995	Methyl melissate	2	MS	C31H62O2	Fatty acid esters	0.236695
9.118	2-Oxoglutaric acid	2	MS	C5H6O5	Gamma-keto acids and derivatives	0.234673
7.786	alpha-Methyl-alpha-[4-methylpentyl]oxiranmethanol	2	MS	C10H20O2	Alcohols and polyols	0.233995
10.066	2,3-Diazabicyclo[2.2.1]hept-2-ene, 1,4-dimethyl-	2	MS	C7H12N2	Azo compounds	0.233747
19.394	Methyl stearidonate	2	MS	C19H30O2	Lineolic acids and derivatives	0.219648
12.721	3-Methyl-1-cyclohexanecarboxylic acid	2	MS	C8H14O2	Carboxylic acids	0.214009
16.592	Tagatose	2	MS	C6H12O6	Carbohydrates and carbohydrate conjugates	0.210535
16.648	Cyclohexanol	2	MS	C6H12O	Alcohols and polyols	0.202793
18.048	Palmitelaidic acid	2	MS	C16H30O2	Fatty acids and conjugates	0.196524
8.076	1,2-Ethandimine, N,N'-ditrifluoroacetyl-	2	MS	C6H6F6N2O2	Carboxylic acid derivatives	0.196439
14.095	4-[1,2-Dimethyl-6-(2-trimethylsilylethoxymethoxy)cyclohexyl]but-3-en-2-one	2	MS	C18H34O3Si	Carbonyl compounds	0.19393
16.452	Senecioic acid	2	MS	C5H8O2	Fatty acids and conjugates	0.191634
10.633	3,5-Diphenyl-4-methyl-3-penten-2-one	2	MS	C18H18O	Lignans, neolignans and related compounds	0.185844
9.904	Succinic acid	1	MS, RT	C4H6O4	Dicarboxylic acids and derivatives	0.185127
17.927	Ethyl linolenate	2	MS	C20H34O2	Lineolic acids and derivatives	0.182387
13.407	1-Oxaspiro[2.5]octane, 5,5-dimethyl-4-(3-methyl-1,3-butadienyl)-	2	MS	C14H22O	Epoxides	0.178961
9.04	7-Octen-3-ol, 2,6-dimethyl-	2	MS	C10H20O	Fatty alcohols	0.174297
24.104	1-Monolinolein	2	MS	C21H38O4	Lineolic acids and derivatives	0.165084
26.076	Cerotic acid	2	MS	C26H52O2	Fatty acids and conjugates	0.162494
14.373	Citronellyl isovalerate	1	MS, RT	C15H28O2	Fatty alcohol esters	0.149475
24.584	Geranyl linalool	2	MS	C20H34O	Diterpenoids	0.147607
7.508/11.017	Malonic acid	2	MS	C3H4O4	Dicarboxylic acids and derivatives	0.145656
22.745	1,3-Cyclopentadiene, 5,5-dimethyl-1-ethyl-	2	MS	C9H14	Branched unsaturated hydrocarbons	0.141986
18.785	Linoleoyl chloride	2	MS	C18H31ClO	Acyl chlorides	0.141212
9.741	trans,trans-2,4-nonadienal	2	MS	C9H14O	Carbonyl compounds	0.140736
16.235	Methyl 3,5-di-tert-butyl-4-hydroxybenzoate	2	MS	C16H24O3	Benzoic acids and derivatives	0.136571
23.97	gamma-elemene	2	MS	C15H24	Sesquiterpenoids	0.130318
28.272	beta-sitosterol	2	MS	C29H50O	Stigmastanes and derivatives	0.128998
10.777	6-Methyl-2-(methylthio)-4-pyrimidinol	2	MS	C6H8N2OS	Aryl thioethers	0.12731
15.609	Andrographolide	2	MS	C20H30O5	Gamma butyrolactones	0.12653
9.475	2-Cyclohexen-1-one, 2-(2-methyl-2-propenyl)-	2	MS	C10H14O	Carbonyl compounds	0.126193
26.474	9,12-Tetradecadien-1-ol, (Z,E)-	2	MS	C14H26O	Fatty alcohols	0.120455
13.958	5,5-Dimethyl-2-trimethylsilyl-1,2,3,4,4a,5,6,7-octahydronaphthalen-2-ol	2	MS	C15H28OSi	Alcohols and polyols	0.116512
11.294	1-Bromo-1-cyclohexylidene-3-buten-2-ol	2	MS	C10H15BrO	Bromohydrins	0.116445
14.711	1-(4-Bromobutyl)-2-piperidinone	2	MS	C9H16BrNO	Piperidinones	0.114656
27.675	alpha-tocopherolhydroquinone	2	MS	C29H52O3	Diterpenoids	0.113368
15.292	N-(4-Nitrophenyl)-5-phenyl-pyrimidin-4(1H)-thione	2	MS	C16H11N3O2S	Nitrobenzenes	0.112806
9.56	2,3,5-Trimethyl-1H-indole	2	MS	C11H13N	Indoles	0.108444
8.056	2-Methoxypyrimidin-4-amine	2	MS	C5H7N3O	Pyrimidines and pyrimidine derivatives	0.107906
12.515	6,11-Dimethyl-2,6,10-dodecatrien-1-ol	2	MS	C14H24O	Fatty alcohols	0.1071
27.823	Bis[17-(1,5-dimethylhexyl)-4,13-dimethyl-7,8,9,11,12,13,14,15,16,17-decahydro-6H-cyclopenta[a]phenanthren-3-yl]diazene	2	MS	C54H82N2	Cholestane steroids	0.104726
29.632	2-Bromooctadecanal	2	MS	C18H35BrO	Carbonyl compounds	0.102366
21.919	[1,1'-Biphenyl]-4-carbonitrile, 4'-ethoxy-	2	MS	C15H13NO	Biphenyls and derivatives	0.0997109
21.008	9-Methyl-Z-10-pentadecen-1-ol	2	MS	C16H32O	Fatty alcohols	0.0993582
13.076	2-Benzofuranmethanol, 2,4,5,6,7,7a-hexahydro-4,4,7a-trimethyl-, cis-	2	MS	C12H20O2	Benzofurans	0.0971944
13.328	4-tert-Butylthiophenol	2	MS	C10H14S	Phenylpropanes	0.0963748
13.093	beta-cyclocitral	1	MS, RT	C10H16O	Organic oxides	0.0939599
15.767	2,4,6-Trimethylstyrene	2	MS	C11H14	Styrenes	0.0908154
17.313	1,9-Decadiyne	2	MS	C10H14	Acetylides	0.0900119
25.063	1-Ethyladamantane	2	MS	C12H20	Polycyclic hydrocarbons	0.0897778
12.369	1,5,5-Trimethyl-6-(3-methyl-buta-1,3-dienyl)-cyclohexene	2	MS	C14H22	Branched unsaturated hydrocarbons	0.0882058
22.647	1-Tridecyne	2	MS	C13H24	Acetylides	0.08318
21.989	Sinapyl alcohol, bis(tert-butyldimethylsilyl) ether	2	MS	C11H14O4	Methoxybenzenes	0.08269
8.755	Glyceraldehyde	1	MS, RT	C3H6O3	Carbohydrates and carbohydrate conjugates	0.0798651
12.684	Cyclohexene, 4-isopropenyl-1-methoxymethoxymethyl-	2	MS	C12H20O2	Monoterpenoids	0.0770109
8.894	Urea	1	MS, RT	CH4N2O	Ureas	0.0763185
17.556	Valerenic acid	2	MS	C15H22O2	Sesquiterpenoids	0.0756381
19.336	Dihydroaplotaxene	2	MS	C17H30	Olefins	0.0742091
7.833	Levulinic acid	2	MS	C5H8O3	Gamma-keto acids and derivatives	0.073341
16.635	3-(2,5-Dimethoxyphenyl)-2-hydroxy-2,4,6-cycloheptatrien-1-one	2	MS	C15H14O4	Methoxybenzenes	0.0731943
9.719	Phenylacetic acid	1	MS, RT	C8H8O2	Benzene and substituted derivatives	0.0723603
22.446	Methyl behenate	1	MS, RT	C23H46O2	Fatty acid esters	0.0659217
20.417	Santonin	1	MS, RT	C15H18O3	Terpene lactones	0.0626597
24.293	1-Monostearin	2	MS	C2H42O4	Monoradylglycerols	0.0625194
8.27	alpha-citrylidene ethanol	2	MS	C12H20O	Alcohols and polyols	0.0617628
8.827	Pipecolic acid, N-ethoxycarbonyl-, octyl ester	2	MS	C17H31NO4	Amino acids, peptides, and analogues	0.0607564
11.698	beta-cyclohomocitral	2	MS	C11H18O	Carbonyl compounds	0.0600644
9.981	2,6-Dimethylanisole	2	MS	C9H12O	Anisoles	0.0588049
22.6	2-Monopalmitin	1	MS, RT	C19H38O4	Monoradylglycerols	0.0549684
15.619	Methyl 10,12-tricosadiynoate	2	MS	C24H40O2	Fatty acid esters	0.0538764
17.09	Methyl palmitate	1	MS, RT	C17H34O2	Fatty acid esters	0.0538355
16.583	6-methyl- 4E-decene	2	MS	C11H22	Unsaturated aliphatic hydrocarbons	0.0525306
18.055	Palmitoleic acid	1	MS, RT	C16H30O2	Fatty acids and conjugates	0.051477
23.423	17-Pentatriacontene	2	MS	C35H70	Unsaturated aliphatic hydrocarbons	0.0493101
11.138	1,1-Dimethyl-1,2,3,5,7,8,9,9a-octahydro-benzocyclohepten-6-one	2	MS	C13H20O	Carbonyl compounds	0.0486108
8.18	9H-Fluorene	2	MS	C13H10	Fluorenes	0.0457467
7.973	Limonene dioxide	2	MS	C10H16O2	Oxepanes	0.0446593
15.001	Ethyl cholate	2	MS	C26H44O5	Bile acids, alcohols and derivatives	0.0446001
8.338	2-Methylbenzohydrazide	2	MS	C8H10N2O	Benzoic acids and derivatives	0.0442825
9.134	Borneol, benzyldimethylsilyl ether	2	MS	C19H30OSi	Monoterpenoids	0.0416312
21.635	12-Hydroxystearic acid	2	MS	C18H36O3	Fatty acids and conjugates	0.041569
27.145	Dehydroergosterol	2	MS	C28H42O	Ergostane steroids	0.0403144
17.04	5,8-Dihydroxy-4a-methyl-4,4a,4b,5,6,7,8,8a,9,10-decahydro-2(3H)-phenanthrenone	2	MS	C15H22O3	Hydrophenanthrenes	0.0356244
13.389	(6,8-Bis-hydroxymethyl-4-isopropyl-7-methylene-bicyclo[3.2.1]oct-1-yl)-methanol	2	MS	C15H26O3	Sesquiterpenoids	0.0344048
6.257	2-Hydroxypyridine	1	MS, RT	C5H5NO	Hydropyridines	0.0329657
10.068	Isocapric acid methyl ester	2	MS	C11H22O2	Fatty acid esters	0.0297383
14.963	Methyl myristate	1	MS, RT	C15H30O2	Fatty acid esters	0.0296572
15.959	Bicyclo[4.1.0]heptan-2-ol, 1.beta.-(3-methyl-1,3-butadienyl)-2.alpha.,6.beta.-dimethyl-3.beta.-acetoxy-	2	MS	C16H24O3	Alcohols and polyols	0.029156
23.863	2-Monoolein	1	MS, RT	C21H40O4	Monoradylglycerols	0.0277723
19.025	Methyl stearate	1	MS, RT	C19H38O2	Fatty acid esters	0.0270292
19.125	Desogestrel	2	MS	C22H30O	Estrane steroids	0.0253028
11.822	alpha-ionol	2	MS	C13H22O	Sesquiterpenoids	0.0248062
19.678	Arachidonic acid	2	MS	C20H32O2	Fatty acids and conjugates	0.0242156
9.683	1,2-Di(prop-2-ynyl)cyclohexane	2	MS	C12H16	Acetylides	0.0213013
20.801	Methyl arachidate	1	MS, RT	C21H42O2	Fatty acid esters	0.0209148
17.13/22.325	Methyl galactoside	2	MS	C7H14O6	Carbohydrates and carbohydrate conjugates	0.0205125
16.965	(Z)-caryophyllene	2	MS	C15H24	Sesquiterpenoids	0.0197673
25.019	Hexadecanoic acid, 2-pentadecyl-1,3-dioxan-5-yl ester, cis-	2	MS	C35H68O4	Fatty acid esters	0.0183203
23.988	Methyl lignocerate	1	MS, RT	C25H50O2	Fatty acid esters	0.0182518
12.768	Hydrocinnamic acid, p-methoxy-.beta.-methyl-, methyl ester	2	MS	C12H16O3	Anisoles	0.017182
16.74	Gluconic acid lactone	1	MS, RT	C6H10O6	Carbohydrates and carbohydrate conjugates	0.0155915
14.323	Methyl linolenate	2	MS	C19H32O2	Lineolic acids and derivatives	0.0120061
7.052	Bicyclo[3.1.1]heptan-3-one, 2-(but-3-enyl)-6,6-dimethyl-	2	MS	C13H20O	Monoterpenoids	0.0118793
14.529	cis-2-Methyl-7-octadecene	2	MS	C19H38	Unsaturated aliphatic hydrocarbons	0.0118711
19.243	4-Tridecyne	2	MS	C13H24	Acetylenes	0.00911696
14.863	1H-2,8a-Methanocyclopenta[a]cyclopropa[e]cyclodecen-11-one, 1a,2,5,5a,6,9,10,10a-octahydro-5,5a,6-trihydroxy-1,4-bis(hydroxymethyl)-1,7,9-trimethyl-, [1S-(1.alpha.,1a.alpha.,2.alpha.,5.beta.,5a.beta.,6.beta.,8a.alpha.,9.alpha.,10a.alpha.)]-	2	MS	C20H28O6	Diterpenoids	0.00874421
16.067	Heida	2	MS	C6H11NO5	Amino acids, peptides, and analogues	0.00816151
10.971	D-Glucono-1,4-lactone	2	MS	C6H10O6	Gamma butyrolactones	0.00742098
7.402	Methyl caprylate	1	MS, RT	C9H18O2	Fatty acid esters	0.00719995
18.771	trans-13-Octadecenoic acid	2	MS	C18H34O2	Fatty acids and conjugates	0.00691725
11.07	5-hydroxymethylfurfural	2	MS	C6H6O3	Carbonyl compounds	<0.01
14.624	Cyclohexene, 3,3,5,5-tetramethyl-1-(trimethylsilyloxy)-	2	MS	C13H26OSi	Organosilicon compounds	<0.01
14.662	Levoglucosan	2	MS	C6H10O5	Oxepanes	<0.01
15.223	3,6-anhydro-D-galactose	1	MS, RT	C6H10O5	Tetrahydrofurans	<0.01
15.385	D-arabinofuranose	2	MS	C5H10O5	Carbohydrates and carbohydrate conjugates	<0.01
16.485	D-(-)-Fructose	1	MS, RT	C6H12O6	Carbohydrates and carbohydrate conjugates	<0.01
16.58	2-keto-L-gulonic acid	1	MS, RT	C6H10O7	Carbohydrates and carbohydrate conjugates	<0.01
17.13	Sedoheptulose	1	MS, RT	C7H14O7	Carbohydrates and carbohydrate conjugates	<0.01
18.675	Ferulic acid	1	MS, RT	C10H10O4	Hydroxycinnamic acids and derivatives	<0.01

## Sheet: Table 4
Table 4. List of RNA-Seq annotated genes and those differentially expressed in Caenorhabditis elegans after Dunaliella salina (DS) extract treatment (50 μg/mL) for 26 h.
Cells in light blue = FDR < 0.05; green = FC < 0.666; red = FC > 1.5
								DS-Treated vs Control
Wormbase.ID	gene_type	gene_name	chromosome_name	start_position	end_position	strand	baseMean	Fold Change	lfcSE	stat	pval	padj FDR
WBGene00018760	protein_coding	irg-3	V	2592487	2595062	+	1443.79	11.4204	0.155137	-22.648	1.45922e-113	2.53671e-109
WBGene00044811	protein_coding	F12E12.11	II	3742465	3743819	-	250.161	3.42664	0.118054	-15.0506	3.41915e-51	2.97192e-47
WBGene00009110	protein_coding	F25D1.5	V	10545741	10546799	-	394.906	5.33884	0.180758	-13.3689	9.1929e-41	5.32698e-37
WBGene00018755	protein_coding	bcmo-2	II	3908491	3910837	-	436.697	2.43978	0.108221	-11.89	1.33378e-32	5.79661e-29
WBGene00001781	protein_coding	gst-33	V	3467453	3468545	-	264.818	2.93092	0.148683	-10.434	1.73472e-25	6.03127e-22
WBGene00000986	protein_coding	dhs-23	V	15381097	15382305	+	162.616	5.37962	0.241801	-10.0393	1.02431e-23	2.96777e-20
WBGene00011009	protein_coding	cyp-14A4	X	13282096	13284204	-	52.7482	9.54726	0.358983	-9.06752	1.21753e-19	3.02364e-16
WBGene00001753	protein_coding	gst-5	II	10950350	10951604	+	1776.1	2.33429	0.136837	-8.93749	3.98111e-19	8.65096e-16
WBGene00044514	protein_coding	R09E12.9	V	777571	778235	+	96.7735	6.20807	0.300319	-8.77116	1.7684e-18	3.41576e-15
WBGene00019886	protein_coding	R05D8.9	V	2766271	2767503	-	37.977	11.2501	0.423139	-8.2523	1.55377e-16	2.70107e-13
WBGene00010470	protein_coding	cdr-4	V	12407428	12408592	-	1672.11	2.04193	0.125736	-8.19122	2.58584e-16	4.08657e-13
WBGene00001387	protein_coding	far-3	V	12996787	12997524	-	5615.15	1.48829	0.0711492	-8.06271	7.46219e-16	1.08102e-12
WBGene00010769	protein_coding	asah-1	I	12505028	12508064	+	1798.85	2.4215	0.160669	-7.94119	2.00251e-15	2.67781e-12
WBGene00001706	pseudogene	grd-17	V	16990810	16991459	+	116.388	2.38186	0.15967	-7.84171	4.44445e-15	5.15082e-12
WBGene00012253	protein_coding	clec-50	V	19752400	19755368	-	8265.67	0.475482	0.136753	7.8429	4.40266e-15	5.15082e-12
WBGene00011800	protein_coding	T16G1.6	V	12935538	12937263	-	344.367	4.68504	0.294939	-7.55432	4.21041e-14	4.57461e-11
WBGene00005002	protein_coding	spp-17	I	1016403	1017180	+	3325.35	0.491417	0.136584	7.5044	6.17119e-14	6.31058e-11
WBGene00001762	protein_coding	gst-14	II	13614788	13616100	-	84.7401	3.55234	0.261598	-6.99077	2.73388e-12	2.64032e-09
WBGene00012727	protein_coding	Y39G8B.7	II	13994411	13995045	-	1778.89	0.661274	0.0862379	6.919	4.54841e-12	4.16156e-09
WBGene00015913	protein_coding	C17F4.7	II	3245087	3246015	-	40878.1	0.317241	0.241079	6.87055	6.39528e-12	5.55878e-09
WBGene00019818	protein_coding	R02C2.7	V	241326	242618	-	52.9688	4.27313	0.310367	-6.75102	1.46812e-11	1.21532e-08
WBGene00002012	protein_coding	hsp-12.3	IV	9444791	9445507	-	192.357	2.37416	0.185401	-6.7282	1.71772e-11	1.35731e-08
WBGene00020989	protein_coding	W03D8.8	I	2791687	2794976	+	308.626	0.619506	0.102892	6.71391	1.89475e-11	1.38003e-08
WBGene00021768	protein_coding	Y51F10.7	I	1911684	1913966	-	6839.47	0.508491	0.145343	6.71311	1.90525e-11	1.38003e-08
WBGene00006418	protein_coding	spl-2	V	9144630	9146899	-	314.794	0.526019	0.138211	6.70579	2.00318e-11	1.39293e-08
WBGene00001787	protein_coding	gst-39	II	15171163	15171912	-	766.99	1.50231	0.0881295	-6.66274	2.68765e-11	1.797e-08
WBGene00008803	protein_coding	lips-10	II	8439118	8442151	+	1485.77	1.46031	0.082274	-6.63968	3.14366e-11	2.02405e-08
WBGene00022809	protein_coding	ZK697.14	V	1754238	1755689	-	19.2486	8.71365	0.470833	-6.63352	3.27784e-11	2.03507e-08
WBGene00014047	protein_coding	clec-61	II	10488747	10490514	-	295.067	0.579921	0.118817	6.61584	3.69449e-11	2.21466e-08
WBGene00010063	protein_coding	dhrs-4	V	12922608	12924156	+	625.299	2.01357	0.153251	-6.5889	4.43104e-11	2.56764e-08
WBGene00007867	protein_coding	C32H11.4	IV	12921264	12923288	+	1492.76	3.68826	0.295181	-6.37894	1.7832e-10	9.99974e-08
WBGene00010123	protein_coding	F55G11.2	IV	12967448	12969289	-	990.447	2.6358	0.21944	-6.37184	1.86769e-10	1.01462e-07
WBGene00012914	protein_coding	bcmo-1	II	12830707	12832720	+	23.6095	8.4826	0.48938	-6.30289	2.92151e-10	1.53902e-07
WBGene00019675	protein_coding	K12D9.1	V	3014485	3016034	+	14.0304	10.6623	0.548553	-6.22446	4.8321e-10	2.47062e-07
WBGene00011798	protein_coding	T16G1.4	V	12940148	12941847	-	129.129	2.99189	0.254442	-6.21383	5.17101e-10	2.56837e-07
WBGene00002260	protein_coding	lbp-8	V	13890679	13891364	+	24.3504	6.21975	0.428205	-6.15792	7.37044e-10	3.46291e-07
WBGene00086558	protein_coding	F12E12.12	II	3744477	3745910	-	29.5495	4.92813	0.373421	-6.16205	7.18071e-10	3.46291e-07
WBGene00008741	protein_coding	F13D12.6	II	11739456	11742876	+	10515.2	1.60938	0.111765	-6.14246	8.12546e-10	3.71719e-07
WBGene00014164	protein_coding	lact-2	II	10094873	10098785	+	1647.92	0.682034	0.0904567	6.1033	1.03902e-09	4.63136e-07
WBGene00009898	protein_coding	dod-23	II	8398161	8399160	-	1087.7	0.427349	0.201627	6.0831	1.17883e-09	5.12319e-07
WBGene00007072	protein_coding	ugt-1	V	10395663	10397817	+	249.544	2.95048	0.262503	-5.94641	2.74095e-09	1.16216e-06
WBGene00016697	protein_coding	cyp-33C2	V	2183521	2186535	+	45.3412	2.97999	0.266617	-5.90849	3.45251e-09	1.42901e-06
WBGene00022261	protein_coding	clec-210	V	3118377	3120323	+	22.0111	5.77133	0.433664	-5.83148	5.49385e-09	2.22105e-06
WBGene00020909	protein_coding	W01A11.1	V	6499224	6502428	+	3127.69	1.69362	0.130536	-5.82301	5.77987e-09	2.28357e-06
WBGene00017124	protein_coding	E04F6.4	II	7189420	7192507	+	203.625	1.58857	0.115255	-5.79346	6.89518e-09	2.66368e-06
WBGene00016419	protein_coding	tyr-4	I	5898303	5902112	+	7202.52	1.34126	0.0735414	-5.7599	8.41613e-09	3.18057e-06
WBGene00015532	protein_coding	C06E4.3	IV	7260875	7262132	+	68.7773	2.2981	0.209216	-5.73779	9.5919e-09	3.47387e-06
WBGene00009165	protein_coding	gpx-1	I	9780287	9781418	+	469.671	2.05566	0.181124	-5.73973	9.48265e-09	3.47387e-06
WBGene00012681	protein_coding	asp-15	V	19043215	19044853	-	12.1027	23.7031	0.798896	-5.71665	1.08647e-08	3.85452e-06
WBGene00001758	protein_coding	gst-10	V	2561690	2564701	+	1764.87	1.60539	0.120752	-5.65562	1.55283e-08	5.39888e-06
WBGene00021121	protein_coding	W09G12.7	IV	1229080	1230789	+	1404.91	0.712049	0.0875859	5.59396	2.21947e-08	7.56534e-06
WBGene00018413	protein_coding	cyp-33C4	V	2236162	2237937	+	206.254	1.58622	0.119326	-5.57794	2.43388e-08	8.13665e-06
WBGene00020618	protein_coding	T20D4.12	V	3397065	3397800	+	276.986	1.71855	0.140548	-5.55817	2.72613e-08	8.94171e-06
WBGene00014254	protein_coding	cyp-13A10	II	9660839	9663007	-	203.56	1.75038	0.146128	-5.52714	3.25497e-08	1.04786e-05
WBGene00016577	protein_coding	clec-3	II	3017482	3019907	-	198.08	2.77956	0.268686	-5.48914	4.03899e-08	1.27661e-05
WBGene00284848	protein_coding	M02E1.4	X	313274	314687	+	27.9544	3.70132	0.344289	-5.48388	4.16106e-08	1.29171e-05
WBGene00010707	protein_coding	cyp-14A3	X	13271877	13274218	-	10.8979	10.0338	0.620161	-5.3644	8.12194e-08	2.43434e-05
WBGene00021160	protein_coding	gba-4	IV	5344592	5350947	-	214.468	0.340743	0.289507	5.36513	8.08894e-08	2.43434e-05
WBGene00010795	protein_coding	M01A8.1	III	9257259	9260222	+	217.557	1.69097	0.141719	-5.34755	8.91514e-08	2.62679e-05
WBGene00019619	protein_coding	asp-14	X	6444189	6446664	-	7158.89	2.27146	0.221988	-5.3319	9.71895e-08	2.8159e-05
WBGene00007841	protein_coding	C31C9.7	II	13669104	13669713	+	122.57	1.87458	0.172288	-5.26191	1.42568e-07	4.06296e-05
WBGene00007981	protein_coding	glb-11	III	3989298	3992174	-	476.522	0.697402	0.0999435	5.20231	1.96828e-07	5.5188e-05
WBGene00013901	protein_coding	ugt-16	V	12825024	12827432	+	650.724	2.79865	0.290847	-5.10485	3.31051e-07	8.99216e-05
WBGene00019885	protein_coding	R05D8.7	V	2761825	2763208	-	62.2792	2.23119	0.226744	-5.10625	3.28616e-07	8.99216e-05
WBGene00001754	protein_coding	gst-6	II	4879885	4881105	+	677.904	1.92435	0.186242	-5.07067	3.96414e-07	0.000106019
WBGene00023395	pseudogene	Y82E9BL.9	III	1333921	1335467	-	849.601	1.60072	0.134037	-5.06366	4.11286e-07	0.00010833
WBGene00010062	protein_coding	lipl-1	V	12919952	12921692	+	268.636	2.91005	0.304849	-5.0551	4.30174e-07	0.00010935
WBGene00014697	protein_coding	cyp-25A3	III	3837551	3839477	-	281.794	1.50059	0.115868	-5.05339	4.34029e-07	0.00010935
WBGene00004990	protein_coding	spp-5	X	7319935	7320384	-	12086.7	0.812873	0.0590946	5.05796	4.23771e-07	0.00010935
WBGene00017315	protein_coding	ugt-36	V	7167009	7169281	+	32.7456	2.84479	0.29956	-5.03512	4.77547e-07	0.000118595
WBGene00002188	protein_coding	kgb-2	IV	3606784	3609229	+	221.879	0.665545	0.117842	4.98456	6.2102e-07	0.000152054
WBGene00008031	protein_coding	C39E9.7	IV	13072660	13076720	-	215.174	1.48409	0.11456	-4.97188	6.63078e-07	0.000157903
WBGene00020981	pseudogene	W03D2.6	IV	4056586	4058243	-	1027.87	0.731807	0.0905767	4.9733	6.58232e-07	0.000157903
WBGene00021893	protein_coding	ndnf-1	IV	3023403	3028942	-	909.243	0.597029	0.150453	4.94592	7.57841e-07	0.000178031
WBGene00219274	protein_coding	T25G12.13	X	17243357	17244762	+	29.9635	2.58216	0.278471	-4.91463	8.89512e-07	0.000206177
WBGene00007073	protein_coding	ugt-2	V	10398717	10401307	+	295.062	1.77475	0.168997	-4.89722	9.72042e-07	0.000222342
WBGene00018543	protein_coding	ugt-32	V	3841859	3844007	-	74.2712	2.1751	0.229519	-4.88449	1.03695e-06	0.000231107
WBGene00008985	protein_coding	F20G2.1	V	13752267	13753580	-	170.81	1.95647	0.198128	-4.88701	1.0238e-06	0.000231107
WBGene00007660	protein_coding	pals-6	I	13136467	13138521	-	228.209	0.663144	0.121683	4.87009	1.1155e-06	0.000245467
WBGene00017060	protein_coding	D2063.1	V	4327121	4328736	+	195.927	1.59672	0.139279	-4.84716	1.25242e-06	0.00027215
WBGene00021703	protein_coding	cpt-3	III	2082819	2088248	+	46.357	0.430138	0.251789	4.83393	1.33862e-06	0.000287292
WBGene00016669	protein_coding	ilys-2	IV	2467681	2468810	+	1705.01	1.94932	0.200509	-4.80265	1.56581e-06	0.000327952
WBGene00015393	protein_coding	C03G6.5	V	7365251	7366204	+	320.848	1.54877	0.131398	-4.80311	1.56223e-06	0.000327952
WBGene00006890	protein_coding	vem-1	X	8087554	8089427	-	1549	1.24053	0.0652058	-4.76887	1.85261e-06	0.000383402
WBGene00009973	protein_coding	F53C11.3	V	13782399	13784102	+	2548.52	1.60129	0.142825	-4.75573	1.97734e-06	0.000404401
WBGene00014194	protein_coding	ZK1037.6	V	15325822	15327795	-	229.936	0.639185	0.136073	4.74521	2.08293e-06	0.000421042
WBGene00020616	protein_coding	T20D4.10	V	3400252	3401063	+	693.852	1.48126	0.119849	-4.72952	2.25049e-06	0.000449684
WBGene00019089	protein_coding	clec-206	V	2000418	2004329	-	50.3317	5.04053	0.495557	-4.70899	2.48944e-06	0.000491778
WBGene00011486	protein_coding	T05E12.3	V	17076874	17077989	-	94.241	0.594569	0.160014	4.68763	2.7639e-06	0.00053986
WBGene00000213	protein_coding	asm-3	IV	520214	523809	-	114.595	3.40442	0.377978	-4.67596	2.9258e-06	0.000565134
WBGene00011046	protein_coding	R05H10.7	II	14855529	14857010	+	27.5279	0.373609	0.305931	4.64287	3.43602e-06	0.000656394
WBGene00017465	protein_coding	F14F9.2	V	5144831	5145781	+	98.0153	0.544415	0.189182	4.63692	3.5364e-06	0.000668226
WBGene00008439	protein_coding	mfb-1	I	8779731	8785415	-	431.162	0.631557	0.143415	4.62306	3.78123e-06	0.000706805
WBGene00010148	protein_coding	F56D5.3	IV	9399653	9401293	+	146.749	1.57477	0.14208	-4.61108	4.00589e-06	0.000740833
WBGene00002274	protein_coding	lec-11	IV	6588184	6590307	-	819.795	1.50624	0.128661	-4.59312	4.36665e-06	0.000799051
WBGene00016912	protein_coding	clec-86	X	7139875	7140566	+	228.015	0.547482	0.191557	4.53711	5.70304e-06	0.00103273
WBGene00014046	protein_coding	clec-60	II	10480152	10481846	-	275.936	0.515921	0.210779	4.52975	5.90521e-06	0.00105831
WBGene00003731	protein_coding	nhx-3	V	7540890	7544838	-	544.928	1.30404	0.0848124	-4.51566	6.31198e-06	0.00111967
WBGene00044687	protein_coding	B0563.9	X	9168539	9169022	+	81.9417	0.506885	0.217665	4.50358	6.6819e-06	0.00117332
WBGene00016670	protein_coding	ilys-3	IV	2464456	2465401	+	2205.49	2.56179	0.302065	-4.49291	7.02559e-06	0.0012115
WBGene00011756	protein_coding	ctg-2	II	8514118	8516891	+	731.578	1.46334	0.122262	-4.49251	7.03873e-06	0.0012115
WBGene00016474	protein_coding	C36C5.5	V	3157077	3157870	+	565.447	1.84095	0.196452	-4.48176	7.40287e-06	0.00126168
WBGene00000982	protein_coding	dhs-19	V	11489050	11490328	-	1188.14	1.3145	0.0881752	-4.47425	7.66806e-06	0.00129419
WBGene00022347	protein_coding	Y82E9BR.14	III	1409243	1414116	-	1655.27	1.22064	0.0643311	-4.47125	7.77634e-06	0.00129984
WBGene00017197	protein_coding	F07C3.9	V	9254219	9254632	-	227.799	1.93667	0.214626	-4.443	8.87145e-06	0.00146495
WBGene00016147	protein_coding	cyp-32A1	V	7781811	7784595	+	769.669	1.36677	0.10149	-4.44152	8.93262e-06	0.00146495
WBGene00008493	protein_coding	F01D5.2	II	13998497	13999064	-	112.973	1.99081	0.224073	-4.43317	9.28596e-06	0.00148098
WBGene00020587	protein_coding	ugt-9	V	4896028	4897969	+	178.213	1.80116	0.191442	-4.43438	9.23368e-06	0.00148098
WBGene00021371	protein_coding	nape-1	IV	3739524	3740876	-	313.763	1.38522	0.106025	-4.43395	9.25203e-06	0.00148098
WBGene00004987	protein_coding	spp-2	X	7315995	7316818	-	569.004	0.718412	0.107945	4.42	9.87005e-06	0.00155983
WBGene00003517	protein_coding	nac-1	X	14895145	14898449	+	464.721	1.32722	0.0929885	-4.39203	1.12296e-05	0.0017587
WBGene00013980	protein_coding	dos-1	III	9103943	9106805	+	225.217	1.45102	0.122358	-4.38929	1.13721e-05	0.00176511
WBGene00009785	protein_coding	F46C5.10	II	8817593	8818426	-	93.3102	1.65221	0.165154	-4.3862	1.15349e-05	0.00177454
WBGene00018601	protein_coding	F48C1.9	I	5332249	5332780	-	371.538	1.39096	0.109076	-4.36464	1.27335e-05	0.00194098
WBGene00019329	protein_coding	ceeh-1	III	828590	832277	-	896.269	1.29056	0.0843498	-4.36281	1.28402e-05	0.00194098
WBGene00021948	protein_coding	kvs-5	IV	736675	753316	+	1019.28	1.40107	0.111747	-4.35385	1.33768e-05	0.00200468
WBGene00011400	protein_coding	T03F6.4	III	13386150	13388353	+	441.75	1.28792	0.0845033	-4.3198	1.56168e-05	0.00231966
WBGene00043097	protein_coding	C02D5.4	III	8552555	8553839	+	2080.22	1.23053	0.0693111	-4.31799	1.57455e-05	0.00231966
WBGene00020938	protein_coding	clec-218	V	8307942	8310766	+	303.191	2.83049	0.348037	-4.3129	1.61124e-05	0.00235377
WBGene00021582	protein_coding	clec-71	IV	3937464	3939924	+	351.074	0.508375	0.226624	4.30685	1.65592e-05	0.00239888
WBGene00019127	protein_coding	cgt-3	II	5911324	5916910	+	2582.69	0.712034	0.113834	4.30434	1.67481e-05	0.0024062
WBGene00011801	protein_coding	T16G1.7	V	12932941	12935112	-	790.313	6.56657	0.635013	-4.27573	1.90515e-05	0.00271469
WBGene00008629	protein_coding	cpt-5	V	13873153	13875891	+	629.996	2.21052	0.268307	-4.2652	1.99723e-05	0.00282275
WBGene00015763	pseudogene	C14C6.12	V	570571	571205	-	808.031	1.40799	0.116676	-4.23085	2.32811e-05	0.00326386
WBGene00016863	protein_coding	C52A10.2	V	5234796	5237169	-	111.227	2.28068	0.281353	-4.22764	2.36152e-05	0.0032709
WBGene00002276	protein_coding	lem-3	I	9578526	9581267	-	1364.75	0.747071	0.0995282	4.22676	2.37076e-05	0.0032709
WBGene00017151	protein_coding	EGAP9.3	V	6578185	6580182	-	172.951	2.05986	0.247228	-4.21695	2.47628e-05	0.00338957
WBGene00001755	protein_coding	gst-7	II	4882062	4883358	+	3312.02	1.34373	0.101466	-4.20086	2.65899e-05	0.00361124
WBGene00007262	protein_coding	jud-4	X	15284182	15286227	+	287.19	1.39022	0.114337	-4.15713	3.22275e-05	0.00434297
WBGene00018343	protein_coding	F42A10.7	III	6177916	6178686	-	988.432	4.55601	0.526749	-4.15335	3.27648e-05	0.00434796
WBGene00016340	protein_coding	gba-2	II	2182503	2186434	-	56.5346	2.00249	0.241117	-4.15482	3.2555e-05	0.00434796
WBGene00007358	protein_coding	lact-6	IV	17429637	17431968	-	60.5405	11.1163	0.837513	-4.14871	3.34348e-05	0.00440326
WBGene00014136	protein_coding	ZK896.5	IV	12876965	12879667	-	90.1766	0.586205	0.18625	4.13705	3.51801e-05	0.00459828
WBGene00006954	protein_coding	wrt-8	V	15342056	15344572	-	342.358	0.69951	0.124713	4.13417	3.56243e-05	0.00462159
WBGene00018646	protein_coding	mul-1	IV	4121342	4123166	-	203.252	1.38928	0.114992	-4.12498	3.70766e-05	0.00477437
WBGene00002118	protein_coding	ins-35	V	20375536	20376301	+	404.451	0.720229	0.115023	4.11635	3.84916e-05	0.00492013
WBGene00019719	protein_coding	M01H9.3	IV	4468505	4477059	-	4199.94	0.838739	0.0617358	4.10954	3.96454e-05	0.00503062
WBGene00008986	protein_coding	F20G2.2	V	13755011	13756409	-	1279.03	1.20638	0.0659494	-4.10443	4.05319e-05	0.00510584
WBGene00013074	protein_coding	hmit-1.2	V	18524760	18529156	+	434.117	1.46791	0.135647	-4.08237	4.45778e-05	0.00556162
WBGene00021743	protein_coding	Y50D4B.4	V	1092657	1098951	+	469.376	1.28909	0.0897633	-4.08127	4.47899e-05	0.00556162
WBGene00019782	protein_coding	M60.7	X	8258149	8261175	-	365.044	0.683253	0.13478	4.07709	4.56036e-05	0.00562251
WBGene00013594	protein_coding	Y87G2A.2	I	13534718	13537014	+	377.02	1.50968	0.146463	-4.05727	4.96493e-05	0.0060782
WBGene00012961	protein_coding	Y47H10A.5	I	12095777	12097987	-	743.18	0.459331	0.278963	4.02344	5.73532e-05	0.00697222
WBGene00018334	protein_coding	cyp-33E2	IV	8612363	8614683	+	464.984	1.31981	0.0996342	-4.01802	5.86883e-05	0.00708498
WBGene00000212	protein_coding	asm-2	X	11321079	11324251	-	472.207	2.51621	0.332365	-4.00539	6.1914e-05	0.00742285
WBGene00017962	protein_coding	fbxa-72	V	674911	676754	-	822.07	1.55717	0.160025	-3.99265	6.53379e-05	0.00777969
WBGene00018448	pseudogene	F45D11.1	II	1021505	1023528	+	109.255	0.611425	0.178222	3.9824	6.82228e-05	0.00806792
WBGene00003530	protein_coding	nas-11	X	6713577	6716381	+	2740.51	1.23159	0.0756422	-3.9729	7.10022e-05	0.00833988
WBGene00018731	protein_coding	F53A9.8	X	8718567	8718905	-	2245.22	0.806918	0.0784592	3.94479	7.98686e-05	0.00931836
WBGene00008678	protein_coding	stdh-2	V	16224327	16225540	+	42.9299	9.25007	0.815547	-3.93535	8.30752e-05	0.00962786
WBGene00021075	protein_coding	W07E6.3	II	495424	498659	+	186.642	1.46823	0.140926	-3.93174	8.43342e-05	0.00970905
WBGene00010706	protein_coding	cyp-14A2	X	13267562	13269697	-	172.602	2.2257	0.29714	-3.88457	0.000102509	0.0117238
WBGene00021580	protein_coding	clec-174	IV	3940259	3941702	-	191.462	0.616826	0.180335	3.86539	0.000110912	0.0126019
WBGene00023407	protein_coding	cex-1	II	5447681	5448634	+	544.501	0.704203	0.131774	3.83944	0.000123315	0.0139202
WBGene00044642	pseudogene	clec-69	IV	3929650	3931654	+	16.7497	4.1697	0.540693	-3.80982	0.000139067	0.015524
WBGene00001752	protein_coding	gst-4	IV	10142135	10143099	+	670.363	1.89074	0.241233	-3.80939	0.000139309	0.015524
WBGene00001478	protein_coding	fmo-3	III	10694590	10698861	+	1444.82	1.24594	0.0834907	-3.79959	0.000144937	0.0160483
WBGene00017653	protein_coding	F21C10.3	V	9128710	9130671	+	242.044	0.754841	0.106976	3.79295	0.000148866	0.0163791
WBGene00018333	protein_coding	cyp-33E3	IV	8615022	8615871	+	41.924	1.90418	0.245282	-3.78818	0.000151753	0.0165384
WBGene00008375	protein_coding	D1054.8	V	10784236	10785367	+	760.425	1.52271	0.160284	-3.78476	0.000153859	0.0165384
WBGene00017218	protein_coding	dct-5	II	5435724	5436933	-	490.463	1.25414	0.0862934	-3.7859	0.000153154	0.0165384
WBGene00006650	ncRNA	tts-1	X	1504131	1504841	-	4987.38	0.770107	0.0995867	3.78434	0.00015412	0.0165384
WBGene00022887	protein_coding	ZK1290.5	II	7529643	7530991	+	480.157	1.4126	0.131872	-3.77909	0.000157403	0.016787
WBGene00003995	protein_coding	pgp-1	IV	12591697	12599169	-	481.476	1.75674	0.21525	-3.77655	0.000159015	0.0168556
WBGene00017048	protein_coding	D2021.4	X	8546451	8549056	-	202.547	1.49399	0.154088	-3.7587	0.000170798	0.0179949
WBGene00005657	protein_coding	srr-6	V	5012994	5015059	+	244.258	0.673011	0.152693	3.74148	0.000182936	0.0191576
WBGene00008097	protein_coding	ugt-15	V	12827770	12830109	+	79.2528	8.38733	0.820737	-3.73836	0.000185224	0.0192265
WBGene00014063	protein_coding	clec-143	II	10468351	10470297	-	44.3403	1.75797	0.217765	-3.73757	0.000185806	0.0192265
WBGene00021581	protein_coding	clec-70	IV	3932733	3936238	+	35.4492	2.8139	0.402487	-3.70837	0.000208596	0.0212206
WBGene00007875	protein_coding	dod-24	IV	12940106	12941405	-	9592.26	1.64256	0.192928	-3.71095	0.00020648	0.0212206
WBGene00007068	protein_coding	cTel55X.1	X	17714968	17718720	+	1268.18	1.3554	0.118312	-3.7082	0.000208739	0.0212206
WBGene00015565	protein_coding	C07D8.6	X	7341509	7342780	+	3898.2	1.37527	0.124119	-3.70386	0.000212344	0.0214615
WBGene00019563	protein_coding	K09C6.9	V	853436	855082	-	148.254	1.93246	0.257554	-3.69025	0.00022403	0.0223824
WBGene00019599	protein_coding	acds-10	V	5747723	5752033	+	1386.97	1.77513	0.224306	-3.69104	0.000223338	0.0223824
WBGene00008334	protein_coding	sdz-8	V	11515084	11516191	-	230.418	1.43695	0.141792	-3.68856	0.000225527	0.0224032
WBGene00005092	pseudogene	srd-14	IV	5637835	5640190	-	40.9136	1.86153	0.243747	-3.67795	0.000235116	0.023223
WBGene00011694	protein_coding	T10G3.3	V	13487026	13489626	-	907.594	1.22427	0.0794431	-3.67466	0.000238163	0.0233911
WBGene00020326	protein_coding	math-38	II	1577471	1579986	-	39.006	2.20121	0.309932	-3.67274	0.000239965	0.0234357
WBGene00000302	protein_coding	cav-2	V	13557104	13559922	+	233.63	2.05468	0.28411	-3.65675	0.000255438	0.0248075
WBGene00004994	protein_coding	spp-9	X	11487788	11488178	+	10.9896	8.90691	0.865499	-3.64521	0.000267172	0.0256914
WBGene00304201	protein_coding	T07H8.11	V	6950866	6951389	-	62.3669	0.505723	0.269851	3.6449	0.000267496	0.0256914
WBGene00017332	protein_coding	ugt-37	V	7141942	7145318	-	83.4615	1.95273	0.265341	-3.63867	0.000274049	0.0261762
WBGene00019660	protein_coding	K11H12.4	IV	674036	675883	-	267.464	1.59936	0.18627	-3.63715	0.000275676	0.0261877
WBGene00017336	protein_coding	ugt-41	V	7161068	7163595	-	682.544	1.53061	0.168952	-3.63479	0.000278202	0.026284
WBGene00009350	protein_coding	F32H5.4	V	13361203	13363357	+	97.9647	1.49392	0.159673	-3.62678	0.000286976	0.026909
WBGene00000973	protein_coding	dhs-9	III	5364512	5368045	-	2281.29	1.28601	0.100086	-3.62594	0.000287913	0.026909
WBGene00018342	protein_coding	F42A10.6	III	6176148	6176861	-	1591.49	1.77616	0.229888	-3.60506	0.000312085	0.0290122
WBGene00020049	protein_coding	ttr-8	III	7564500	7565347	-	872.516	1.36233	0.123949	-3.59883	0.000319651	0.0294011
WBGene00011895	protein_coding	T21C9.9	V	10590548	10592653	-	1037.94	1.28904	0.101778	-3.59894	0.000319511	0.0294011
WBGene00015887	protein_coding	C17C3.1	II	5570572	5574943	+	865.168	1.48634	0.159017	-3.59562	0.000323617	0.0296093
WBGene00016484	protein_coding	C36C5.15	V	3167968	3168750	-	8.11407	8.41257	0.855144	-3.59302	0.000326873	0.0297506
WBGene00016314	protein_coding	C32D5.6	II	6331899	6333987	-	283.696	1.62325	0.194613	-3.59116	0.000329203	0.0298066
WBGene00011076	protein_coding	scav-5	X	9858339	9861735	+	359.727	0.529595	0.2559	3.58358	0.00033892	0.0305274
WBGene00000785	protein_coding	cpr-5	V	1132598	1134036	-	10921.6	1.48266	0.158757	-3.579	0.000344915	0.0309073
WBGene00008564	protein_coding	acox-1.1	I	12938555	12942224	+	2780.04	1.73415	0.222245	-3.57366	0.000352022	0.0313823
WBGene00009429	protein_coding	irg-5	V	13737007	13738474	-	1575.73	1.43775	0.147202	-3.55846	0.000373029	0.0327929
WBGene00009241	protein_coding	F28H7.8	V	10758958	10760663	+	416.025	1.28824	0.102733	-3.55681	0.000375391	0.0327929
WBGene00004004	protein_coding	pgp-10	X	7159036	7166021	+	1227.25	1.21102	0.0776491	-3.55734	0.000374634	0.0327929
WBGene00003645	protein_coding	nhr-55	V	478162	480710	+	254.452	0.707735	0.140126	3.55906	0.000372183	0.0327929
WBGene00010910	protein_coding	M106.2	II	10844313	10855554	-	896.115	0.767945	0.10731	3.54976	0.000385578	0.0335145
WBGene00044658	protein_coding	C01G10.17	V	15090757	15091062	+	223.663	1.40197	0.137442	-3.54658	0.000390266	0.033586
WBGene00003098	protein_coding	lys-9	I	12454853	12455826	-	10.0895	0.176589	0.705194	3.54729	0.000389213	0.033586
WBGene00044280	protein_coding	W02A2.9	IV	13347665	13348599	+	637.711	1.36287	0.125988	-3.5452	0.000392314	0.033596
WBGene00010791	protein_coding	sodh-2	V	11889719	11891194	-	11.8317	3.41629	0.500892	-3.53855	0.000402334	0.0339557
WBGene00009835	protein_coding	F47H4.2	V	17353325	17360212	+	530.331	2.23888	0.32854	-3.53922	0.000401309	0.0339557
WBGene00235310	protein_coding	R02D1.2	V	4320460	4322218	-	169.718	1.68427	0.212554	-3.53852	0.000402374	0.0339557
WBGene00017431	protein_coding	F13H6.3	V	6363408	6365671	-	1111.83	1.53075	0.174013	-3.52985	0.000415791	0.0349184
WBGene00009349	protein_coding	F32H5.3	V	13359334	13360024	+	144.263	1.43699	0.148597	-3.51995	0.000431634	0.0360746
WBGene00016483	protein_coding	C36C5.14	V	3164675	3165515	-	13.1167	6.50556	0.770369	-3.50699	0.00045321	0.0375114
WBGene00013330	protein_coding	Y57G11C.41	IV	14705536	14706402	-	36.1282	1.93992	0.272651	-3.5063	0.000454376	0.0375114
WBGene00010984	protein_coding	nkat-3	X	15441731	15443641	+	980.441	1.21754	0.0809995	-3.50576	0.000455298	0.0375114
WBGene00003956	protein_coding	pcp-1	III	7758730	7761273	+	4572.66	1.88241	0.26058	-3.50213	0.000461559	0.0378478
WBGene00001760	protein_coding	gst-12	II	13616685	13618061	-	154.634	1.99794	0.28553	-3.49706	0.000470417	0.0383931
WBGene00012525	protein_coding	Y32B12C.1	V	16606619	16608194	+	62.5425	2.42466	0.365526	-3.49574	0.000472751	0.0384033
WBGene00019113	protein_coding	F59E11.7	V	8990244	8991664	+	389.138	1.29844	0.108155	-3.48376	0.000494419	0.0399766
WBGene00009796	protein_coding	F46G10.1	X	13310227	13311830	-	1969.22	0.783043	0.101899	3.46261	0.000534957	0.0430542
WBGene00008584	protein_coding	irg-4	IV	12435802	12438274	+	3834.3	3.20244	0.486636	-3.45057	0.0005594	0.0448139
WBGene00000602	protein_coding	col-13	V	10420890	10421892	-	3079.85	1.23395	0.0879503	-3.4483	0.000564128	0.0449853
WBGene00010931	protein_coding	M162.5	V	19761051	19766763	+	328.24	1.36531	0.130502	-3.4423	0.00057678	0.0457842
WBGene00009964	protein_coding	fip-6	I	8945533	8946205	-	821.643	1.2506	0.093883	-3.43643	0.000589432	0.0465759
WBGene00008644	protein_coding	F10C2.3	V	12021164	12023600	+	221.321	1.8127	0.250301	-3.42841	0.00060712	0.0476899
WBGene00001068	protein_coding	dpy-6	X	8450381	8455640	-	2944.96	1.23349	0.0883274	-3.42757	0.000609017	0.0476899
WBGene00016234	protein_coding	C29G2.6	V	2582867	2585908	-	687.978	1.26906	0.100485	-3.42097	0.000623979	0.0484794
WBGene00020962	protein_coding	W02H5.8	V	2647037	2652712	-	539.427	0.77809	0.105825	3.42067	0.000624677	0.0484794
WBGene00007729	protein_coding	clec-185	IV	12438659	12441190	+	20.8047	2.08897	0.311083	-3.41643	0.000634484	0.0490217
WBGene00004003	protein_coding	pgp-9	V	17755892	17764751	+	1183.32	1.74331	0.234969	-3.41248	0.000643745	0.0492989
WBGene00013284	protein_coding	daf-22	II	12423514	12425694	-	3944.11	1.48054	0.165864	-3.4132	0.000642044	0.0492989
WBGene00021110	protein_coding	W09C3.2	I	4711414	4713572	+	123.809	1.55092	0.185758	-3.4083	0.000653694	0.0498413
WBGene00009957	protein_coding	F53B2.8	IV	12526260	12527339	-	8564.96	0.753942	0.119605	3.40683	0.000657231	0.0498922
WBGene00000373	protein_coding	cyp-14A5	V	5421018	5423488	-	2813.69	1.22409	0.0859249	-3.395	0.00068629	0.0518716
WBGene00009972	pseudogene	oac-33	V	13778633	13781625	-	45.2976	2.52048	0.393094	-3.39282	0.000691772	0.0520596
WBGene00007344	protein_coding	C05E7.2	X	12938695	12940792	-	714.904	1.24702	0.0941694	-3.38202	0.000719547	0.0537765
WBGene00022797	protein_coding	best-24	III	7901033	7904473	+	619.5	1.34411	0.126215	-3.38038	0.000723867	0.0537765
WBGene00044396	protein_coding	ZK1290.14	II	7554092	7554844	-	270.225	1.40743	0.145837	-3.38093	0.000722402	0.0537765
WBGene00001055	protein_coding	dpf-2	X	14831824	14838241	+	965.442	1.18647	0.073124	-3.37345	0.000742325	0.0547357
WBGene00015074	protein_coding	natc-2	V	5274074	5275615	+	2216.52	1.26267	0.0997504	-3.37317	0.000743075	0.0547357
WBGene00010225	protein_coding	ttr-31	X	11008266	11009070	-	1314.69	1.29187	0.109616	-3.37051	0.000750291	0.0547778
WBGene00015169	protein_coding	B0403.5	X	7057731	7061190	+	2188.04	1.18193	0.0715664	-3.36948	0.000753101	0.0547778
WBGene00016845	protein_coding	C50F7.5	IV	7726718	7727951	+	7991.43	0.739942	0.128952	3.36959	0.000752794	0.0547778
WBGene00002092	protein_coding	ins-9	X	8866238	8866640	-	81.1141	1.52362	0.180567	-3.36443	0.000767012	0.0555572
WBGene00021509	protein_coding	Y41D4A.7	IV	1752270	1761647	-	522.771	0.717595	0.142362	3.36297	0.000771074	0.0556197
WBGene00003092	protein_coding	lys-3	V	10282204	10283544	-	160.971	0.552704	0.254694	3.35863	0.000783296	0.0560363
WBGene00004008	protein_coding	pgp-14	X	12744723	12749580	-	2674.48	1.27001	0.102659	-3.35906	0.000782074	0.0560363
WBGene00022597	protein_coding	ZC395.5	III	5267809	5268581	+	363.47	0.746732	0.125718	3.35144	0.000803911	0.0572754
WBGene00018293	protein_coding	F41E6.12	V	8626900	8629129	-	1103.3	1.26546	0.101456	-3.34782	0.000814511	0.0577937
WBGene00010745	protein_coding	dod-17	IV	12976231	12978343	+	964.966	1.7039	0.230603	-3.33404	0.000855941	0.0604865
WBGene00020943	protein_coding	W02D7.8	V	8305120	8306460	-	30.2379	2.37083	0.374379	-3.32656	0.000879248	0.061882
WBGene00000977	protein_coding	dhs-14	V	2763981	2765274	-	475.386	1.27744	0.106269	-3.3242	0.000886724	0.0621565
WBGene00011352	protein_coding	rskn-1	I	8573855	8580157	-	2605.79	0.757342	0.121101	3.31114	0.000929175	0.0648706
WBGene00015933	protein_coding	C17H12.8	IV	6818606	6820643	+	2369.56	0.650032	0.187744	3.30992	0.000933229	0.064893
WBGene00008575	protein_coding	scl-24	V	17486431	17487205	+	167.382	1.48298	0.171845	-3.30821	0.000938927	0.0650291
WBGene00008731	protein_coding	F13B12.3	IV	10439123	10443819	+	408.671	1.68801	0.228783	-3.30148	0.000961775	0.0663472
WBGene00010705	protein_coding	cyp-14A1	X	13265041	13267338	-	82.9217	1.5403	0.188978	-3.29779	0.000974486	0.0669584
WBGene00012683	protein_coding	asp-17	V	19035753	19037320	-	29.8308	0.535739	0.273769	3.2889	0.0010058	0.0688379
WBGene00009706	protein_coding	argk-1	V	16103894	16105950	+	136.164	0.591544	0.231017	3.27873	0.00104274	0.0710862
WBGene00018749	pseudogene	F53C3.5	II	3899840	3900783	+	204.921	0.723717	0.142434	3.27521	0.00105582	0.0716971
WBGene00019166	protein_coding	tat-2	IV	4827853	4846893	-	960.262	1.30942	0.118829	-3.27304	0.00106398	0.0719701
WBGene00194717	protein_coding	ZC239.22	II	3219687	3220774	-	58.9856	0.61935	0.21179	3.26348	0.00110052	0.0741531
WBGene00003607	protein_coding	nhr-8	IV	7710975	7714198	+	609.628	0.575129	0.244816	3.25977	0.00111504	0.0748409
WBGene00016283	protein_coding	zmp-3	V	2905767	2909698	-	964.524	1.30921	0.119487	-3.25303	0.00114183	0.0763445
WBGene00017663	protein_coding	F21D12.3	II	7319910	7323200	-	617.105	0.79612	0.101681	3.23503	0.00121631	0.0810127
WBGene00022801	protein_coding	pcp-5	III	7904945	7907843	-	1484.18	1.17122	0.0706972	-3.22517	0.00125899	0.0835352
WBGene00017432	pseudogene	F13H6.4	V	6366433	6368533	-	43.5708	2.00529	0.311679	-3.22064	0.00127903	0.0842219
WBGene00017730	protein_coding	F22H10.6	X	16689366	16690860	-	76.971	0.662697	0.184247	3.22166	0.0012745	0.0842219
WBGene00007964	protein_coding	cyp-25A2	III	3835221	3837211	+	511.464	1.47034	0.172785	-3.21874	0.00128755	0.0844631
WBGene00009213	protein_coding	thn-1	IV	12380104	12380857	+	127.924	1.91549	0.291998	-3.21136	0.00132106	0.0862611
WBGene00009533	protein_coding	F38B7.2	V	11543857	11545290	+	275.554	1.28727	0.113474	-3.21054	0.00132488	0.0862611
WBGene00020622	pseudogene	T20D4.17	V	3395275	3395966	-	326.143	1.26685	0.106325	-3.2094	0.00133012	0.0862793
WBGene00014132	protein_coding	ZK896.1	IV	12872829	12875360	-	17.5546	2.37417	0.389248	-3.20471	0.00135201	0.0871209
WBGene00020277	protein_coding	T06A1.1	V	1923116	1925565	-	148.311	0.734687	0.138821	3.20412	0.00135477	0.0871209
WBGene00022131	protein_coding	Y71F9B.13	I	2776370	2778726	-	912.016	1.2619	0.104764	-3.2034	0.00135813	0.0871209
WBGene00017092	protein_coding	E02C12.6	V	9369549	9371086	-	39.16	1.84243	0.275579	-3.19912	0.00137849	0.087779
WBGene00020617	protein_coding	T20D4.11	V	3398690	3399640	+	486.807	1.28913	0.114529	-3.19922	0.001378	0.087779
WBGene00007946	protein_coding	ugt-33	V	10493406	10496477	+	49.8606	2.17215	0.350145	-3.19617	0.00139266	0.0883577
WBGene00015077	pseudogene	B0238.13	V	5243815	5248021	-	92.1144	0.651233	0.193742	3.1937	0.00140462	0.0887927
WBGene00016247	protein_coding	C30B5.6	II	6219526	6222658	-	759.618	1.2507	0.101178	-3.18973	0.00142405	0.0896948
WBGene00011830	protein_coding	cyp-29A2	V	11217583	11219902	+	592.199	1.38395	0.147169	-3.18543	0.00144541	0.0903848
WBGene00018054	pseudogene	F35F10.4	V	3289798	3295069	+	266.164	1.31148	0.122786	-3.18601	0.00144248	0.0903848
WBGene00000992	protein_coding	dhs-29	X	7661891	7664919	-	942.5	1.2759	0.110503	-3.18104	0.00146748	0.0914361
WBGene00019645	protein_coding	swt-7	V	5029324	5030811	-	1553.76	1.32664	0.12831	-3.17804	0.00148273	0.0920566
WBGene00012631	protein_coding	Y38H6C.19	V	20552294	20553071	-	73.9995	0.650103	0.195731	3.17405	0.0015033	0.0930013
WBGene00012546	protein_coding	Y37D8A.4	III	12837189	12838959	-	504.518	0.8135	0.0939064	3.17109	0.0015187	0.0936211
WBGene00019955	protein_coding	R08C7.12	IV	4450000	4460027	+	631.035	0.777802	0.11441	3.16865	0.0015315	0.0940762
WBGene00017905	protein_coding	F28F5.6	III	6817316	6819372	-	374.629	0.680118	0.175727	3.16481	0.00155185	0.0949909
WBGene00001674	protein_coding	gpa-12	X	9247007	9249103	+	434.4	1.24031	0.0983732	-3.15835	0.00158666	0.0967808
WBGene00016728	protein_coding	C46H11.2	I	5050040	5052523	+	526.707	1.52781	0.193841	-3.15448	0.00160786	0.0977309
WBGene00007578	pseudogene	C14B1.7	III	3719904	3723597	-	2355.59	0.826197	0.0874484	3.14978	0.00163394	0.0989701
WBGene00000029	protein_coding	abu-6	V	5160671	5161892	-	222.383	0.724875	0.147608	3.1448	0.00166199	0.10032
WBGene00001858	protein_coding	hil-7	IV	6646034	6646936	+	89.1682	1.58022	0.210016	-3.14324	0.00167091	0.100509
WBGene00003529	protein_coding	nas-10	X	10960982	10964725	-	431.997	1.39789	0.153876	-3.14048	0.0016867	0.100761
WBGene00015601	protein_coding	fbxa-166	II	1616912	1619004	-	37.2424	0.589821	0.242482	3.14106	0.00168335	0.100761
WBGene00008577	protein_coding	F08G2.5	II	13832870	13833653	-	553.934	0.622857	0.217569	3.13936	0.00169315	0.1008
WBGene00008897	protein_coding	F16H6.7	V	18207064	18209171	-	254.196	1.25708	0.105629	-3.12492	0.00177856	0.105524
WBGene00011689	protein_coding	T10C6.7	V	16027449	16031713	-	115.972	0.611918	0.226871	3.12332	0.00178825	0.105738
WBGene00043062	protein_coding	clec-80	IV	2823746	2828069	+	622.883	1.40183	0.156114	-3.1215	0.0017993	0.106031
WBGene00001395	protein_coding	fat-3	IV	9803023	9806119	+	6006.8	1.66602	0.236069	-3.11944	0.00181196	0.106187
WBGene00007440	protein_coding	C08E8.4	V	18371846	18373528	+	335.83	0.757578	0.128414	3.11908	0.00181417	0.106187
WBGene00008304	protein_coding	C54D10.10	V	12448685	12450002	-	264.394	1.31704	0.127819	-3.10827	0.00188185	0.109527
WBGene00008968	protein_coding	elli-1	IV	8753195	8754823	-	670.896	0.769164	0.121828	3.10796	0.00188383	0.109527
WBGene00011668	protein_coding	clec-47	V	15175673	15176324	+	1930.21	0.834792	0.0839498	3.10318	0.0019145	0.110939
WBGene00015564	protein_coding	C07D8.5	X	7344047	7344551	+	20.0051	2.61718	0.44747	-3.10192	0.00192273	0.111045
WBGene00012661	protein_coding	clec-163	III	10794349	10796369	+	20.9567	2.06655	0.337772	-3.1004	0.00193261	0.111246
WBGene00009674	protein_coding	nucb-1	X	10197706	10200407	+	2354.59	1.16134	0.069683	-3.09673	0.00195669	0.112261
WBGene00008797	protein_coding	F14D7.10	V	14308464	14308856	+	79.9647	0.680079	0.179986	3.09038	0.00199902	0.113245
WBGene00012970	protein_coding	Y48A6B.9	III	11033172	11036080	+	494.561	1.541	0.201876	-3.09033	0.00199932	0.113245
WBGene00017908	protein_coding	F28H1.1	I	3995709	3996950	+	296.345	0.726096	0.149337	3.09212	0.00198736	0.113245
WBGene00020954	protein_coding	W02G9.4	V	2666866	2670234	+	902.198	1.19391	0.0827418	-3.09025	0.0019999	0.113245
WBGene00045458	protein_coding	F17B5.8	I	13190578	13191921	+	45.2381	1.67052	0.23985	-3.08649	0.00202537	0.114315
WBGene00017524	protein_coding	F16G10.9	II	2384186	2385595	-	14.0789	0.420122	0.406321	3.07914	0.00207602	0.116795
WBGene00008252	protein_coding	C51E3.6	V	10164135	10166463	-	606.938	1.27854	0.11548	-3.06975	0.00214241	0.119806
WBGene00016923	protein_coding	C54F6.5	V	7529116	7529450	+	141.122	0.661799	0.19401	3.06962	0.00214333	0.119806
WBGene00000116	protein_coding	alh-10	X	7140504	7143641	-	580.055	1.27027	0.112529	-3.06705	0.00216186	0.12007
WBGene00016201	protein_coding	tdo-2	III	5917628	5920086	-	2855.43	1.22607	0.0958484	-3.06778	0.00215658	0.12007
WBGene00020869	protein_coding	T28A11.2	V	3280379	3281169	+	2231.34	1.39759	0.157888	-3.05877	0.00222249	0.123044
WBGene00020801	protein_coding	T25D10.4	II	6407537	6410281	-	600.151	0.812182	0.098463	3.04811	0.00230289	0.12709
WBGene00006927	protein_coding	vit-3	X	3567355	3572549	-	2821.61	0.645717	0.207219	3.04522	0.00232511	0.127911
WBGene00021610	protein_coding	nhr-237	V	1625225	1626818	-	71.8643	1.49817	0.191706	-3.04215	0.00234894	0.128814
WBGene00008271	protein_coding	C53B4.1	IV	8968290	8970565	+	6.34077	3.64411	0.614173	-3.03753	0.00238528	0.129986
WBGene00008519	protein_coding	cyp-13B1	X	13406674	13409644	-	118.246	1.55074	0.208342	-3.03806	0.0023811	0.129986
WBGene00015600	protein_coding	fbxa-165	II	1614793	1616463	-	7.69869	0.296862	0.577447	3.03428	0.00241107	0.130981
WBGene00000298	protein_coding	cat-4	V	10564880	10566445	+	878.1	1.26606	0.112604	-3.02252	0.00250675	0.135755
WBGene00020911	protein_coding	cpt-6	V	6490068	6493921	-	904.276	1.4357	0.17269	-3.02131	0.00251683	0.135878
WBGene00004989	protein_coding	spp-4	X	7318239	7318798	-	198.423	0.720554	0.156584	3.01961	0.00253099	0.136219
WBGene00007129	protein_coding	B0272.3	X	9431432	9432745	+	2558.13	1.21862	0.0945818	-3.01587	0.00256246	0.137487
WBGene00012939	protein_coding	subs-4	III	11382222	11388669	+	667.882	1.2463	0.105486	-3.01137	0.00260071	0.138683
WBGene00015963	protein_coding	C18B10.6	V	7479217	7481049	-	45.6984	1.67608	0.247365	-3.01213	0.0025942	0.138683
WBGene00018321	protein_coding	sand-1	IV	5366867	5368866	+	930.197	0.823476	0.0934838	2.99733	0.00272352	0.144078
WBGene00019022	protein_coding	F58A6.1	II	5142343	5144021	+	514.222	1.51693	0.200586	-2.99697	0.00272674	0.144078
WBGene00022199	protein_coding	pfk-1.1	X	2940872	2945481	+	2762.49	1.20082	0.0880681	-2.99792	0.00271832	0.144078
WBGene00003014	protein_coding	lin-28	I	8407802	8410804	-	857.821	0.824227	0.093228	2.99145	0.00277656	0.146266
WBGene00003528	protein_coding	nas-9	V	4836027	4840010	-	1234.66	1.27214	0.11666	-2.97663	0.00291437	0.153062
WBGene00011831	protein_coding	T19B10.2	V	11221302	11222834	+	24609.6	1.19628	0.0869976	-2.97196	0.00295907	0.154941
WBGene00019006	protein_coding	spg-20	I	6550536	6552665	-	1079.58	0.857697	0.0745424	2.97092	0.0029691	0.154999
WBGene00008988	protein_coding	F20G2.5	V	13771508	13773695	+	127.922	0.586823	0.259057	2.96847	0.00299287	0.155772
WBGene00007384	protein_coding	swt-3	IV	10778985	10780711	-	1805.19	1.52662	0.20585	-2.96499	0.00302694	0.157076
WBGene00019470	protein_coding	cyp-35B3	V	3945353	3947044	+	35.89	19.2945	1.44063	-2.96406	0.00303605	0.157079
WBGene00001543	protein_coding	gcy-18	IV	12860137	12865935	+	117.499	1.54801	0.213501	-2.95276	0.00314951	0.162466
WBGene00007130	protein_coding	B0272.4	X	9428431	9430424	+	521.1	1.48488	0.193354	-2.94975	0.00318032	0.163397
WBGene00019087	protein_coding	F59A6.5	II	4999520	5003806	+	1610.16	0.828355	0.0921209	2.94916	0.00318635	0.163397
WBGene00019978	protein_coding	hacd-1	V	1460369	1461613	+	3767.55	0.805549	0.105909	2.94552	0.0032241	0.164846
WBGene00002255	protein_coding	lbp-3	X	3257010	3258155	+	1389.83	1.22387	0.0989941	-2.94413	0.00323866	0.165105
WBGene00010953	protein_coding	clec-190	IV	15124931	15126122	-	33.4254	2.29617	0.407955	-2.9396	0.00328631	0.167045
WBGene00001397	protein_coding	fat-5	V	17725004	17726818	+	3315.08	1.28484	0.123261	-2.93353	0.00335128	0.169356
WBGene00012583	protein_coding	clec-4	II	12578356	12581098	-	647.449	0.691493	0.181394	2.93402	0.00334607	0.169356
WBGene00011372	protein_coding	npr-26	IV	17408231	17417794	-	134.87	0.713002	0.166487	2.93128	0.00337567	0.170095
WBGene00001695	protein_coding	grd-6	V	9221866	9224354	+	1705.78	1.22313	0.0993238	-2.92552	0.0034388	0.171782
WBGene00018694	protein_coding	F52E1.5	V	8379474	8383747	+	170.168	1.39964	0.165755	-2.92635	0.0034296	0.171782
WBGene00206464	protein_coding	F59C6.18	I	10516036	10516432	-	342.867	2.69247	0.48821	-2.92687	0.00342387	0.171782
WBGene00021491	protein_coding	comt-4	V	2049223	2050172	-	55.4209	1.59468	0.230413	-2.92199	0.00347806	0.173245
WBGene00015660	protein_coding	catp-3	V	8076012	8079914	+	2552.03	1.44911	0.183441	-2.91739	0.00352977	0.175318
WBGene00022572	protein_coding	ZC239.14	II	3221126	3222010	-	46.8646	0.638516	0.222071	2.9144	0.0035637	0.176499
WBGene00017774	protein_coding	nop-1	III	5958722	5962322	+	1514.45	0.823589	0.0961425	2.91237	0.00358694	0.177146
WBGene00011556	protein_coding	vglu-3	III	10300293	10303423	+	319.62	1.24261	0.107745	-2.90847	0.00363205	0.178866
WBGene00001703	protein_coding	grd-14	X	8499664	8501037	+	2943.63	1.21516	0.0967294	-2.90653	0.00365459	0.179097
WBGene00009226	protein_coding	cyp-37B1	V	16278191	16280612	+	364.56	0.728313	0.157372	2.9063	0.00365735	0.179097
WBGene00011042	protein_coding	R05H10.1	II	14852430	14853594	+	502.83	1.39287	0.164628	-2.90391	0.00368537	0.179962
WBGene00019379	pseudogene	K04A8.10	V	6568952	6570882	-	38.4456	2.2171	0.396296	-2.89853	0.00374921	0.182057
WBGene00044418	protein_coding	C08G5.7	II	756195	765317	-	340.062	0.824139	0.0962554	2.89897	0.00374394	0.182057
WBGene00016004	protein_coding	C18H9.6	II	6700660	6701625	-	1320.82	1.27218	0.119859	-2.89762	0.0037601	0.182077
WBGene00012585	protein_coding	lips-15	II	12605968	12607027	+	4317.79	1.39497	0.166547	-2.88345	0.00393345	0.188893
WBGene00015235	protein_coding	cdc-26	I	10639079	10640230	-	704.97	0.849924	0.0813294	2.8845	0.00392041	0.188893
WBGene00022462	protein_coding	Y110A7A.15	I	5110919	5113752	-	642.266	0.837635	0.0886396	2.88366	0.00393088	0.188893
WBGene00010005	protein_coding	cnc-7	V	20394073	20394700	+	44.8181	1.68961	0.262764	-2.87972	0.00398023	0.190576
WBGene00015332	protein_coding	tyr-1	III	7873781	7877194	+	2223.98	1.15489	0.0721787	-2.87835	0.00399764	0.190576
WBGene00017840	protein_coding	ttm-2	II	4764159	4766384	-	401.094	1.28356	0.125135	-2.87805	0.00400139	0.190576
WBGene00000545	protein_coding	clp-4	III	1807740	1818323	-	3485.2	0.863214	0.0737634	2.8769	0.00401606	0.190752
WBGene00000964	protein_coding	dhp-2	IV	9978122	9980770	+	553.554	1.22916	0.103647	-2.87204	0.00407831	0.19225
WBGene00001784	protein_coding	gst-36	X	9861646	9862960	-	1661.41	1.19351	0.0888583	-2.87209	0.0040776	0.19225
WBGene00009405	protein_coding	F35C11.6	II	8258074	8259210	-	256.118	1.30681	0.134424	-2.87185	0.00408077	0.19225
WBGene00017892	protein_coding	F28B4.3	X	3227489	3235408	-	13875.4	1.59544	0.235123	-2.86638	0.00415198	0.19481
WBGene00021109	protein_coding	W09C3.1	I	4717623	4719575	+	18.7996	2.52097	0.465457	-2.86596	0.00415753	0.19481
WBGene00016210	protein_coding	C29F5.1	II	6303424	6306283	+	4492.25	0.86956	0.0703854	2.86482	0.00417242	0.194982
WBGene00006948	protein_coding	wrt-2	X	3092395	3094448	-	2909.07	1.25193	0.113272	-2.86175	0.00421312	0.19539
WBGene00012272	protein_coding	dhc-4	III	10969944	10991912	+	544.918	1.24072	0.108774	-2.86077	0.00422611	0.19539
WBGene00016481	protein_coding	C36C5.12	V	3158406	3159165	-	77.8219	1.94635	0.335746	-2.8616	0.00421512	0.19539
WBGene00019605	protein_coding	ctsa-1	II	6366990	6369210	+	563.305	1.46612	0.19294	-2.861	0.00422309	0.19539
WBGene00001761	protein_coding	gst-13	II	9231457	9232340	+	2200.35	1.35856	0.15465	-2.85859	0.00425523	0.196215
WBGene00003162	protein_coding	mdh-2	III	6606247	6608106	-	14420.9	1.15083	0.0709384	-2.8571	0.00427536	0.196224
WBGene00235383	protein_coding	ZK616.65	IV	5408426	5411166	-	152.206	0.500364	0.349662	2.8569	0.00427801	0.196224
WBGene00000783	protein_coding	cpr-3	V	15296853	15298700	-	569.501	0.819314	0.100693	2.85533	0.00429916	0.196675
WBGene00000138	protein_coding	amx-2	I	12759545	12764960	-	1270.65	1.15515	0.0729178	-2.85366	0.00432194	0.196934
WBGene00018696	protein_coding	pho-6	V	8392357	8394383	-	316.52	1.32128	0.140871	-2.85325	0.00432748	0.196934
WBGene00004244	protein_coding	puf-8	II	7296110	7298247	-	1150.32	0.829968	0.0943223	2.85057	0.00436415	0.197582
WBGene00016424	protein_coding	C34H4.1	IV	1555579	1557560	+	951.147	0.850678	0.0818495	2.85054	0.00436445	0.197582
WBGene00002181	protein_coding	kal-1	I	14128594	14142207	-	457.11	0.76513	0.135642	2.84737	0.00440827	0.198388
WBGene00007245	protein_coding	C01G12.5	II	14586527	14587507	-	11.1878	4.20786	0.728224	-2.84677	0.00441651	0.198388
WBGene00010251	protein_coding	sta-2	V	9741206	9744326	+	528.104	1.2288	0.10438	-2.84778	0.00440255	0.198388
WBGene00016052	protein_coding	dod-3	V	2730594	2731098	-	1166.61	1.29988	0.132955	-2.84595	0.00442789	0.198388
WBGene00004997	protein_coding	spp-12	V	13889918	13890295	+	6.53405	3.11127	0.576421	-2.84081	0.00449984	0.201093
WBGene00002199	protein_coding	kin-15	II	9431383	9433709	-	344.191	1.24528	0.111578	-2.83636	0.00456315	0.201847
WBGene00008875	protein_coding	F15H10.8	V	10401447	10402904	-	107.479	1.38089	0.164066	-2.83787	0.00454162	0.201847
WBGene00012251	protein_coding	clec-49	V	19748987	19751212	-	738.753	0.664574	0.207818	2.8366	0.00455962	0.201847
WBGene00022479	protein_coding	fbxa-36	III	1292051	1293215	-	79.9062	1.38936	0.167204	-2.83739	0.00454841	0.201847
WBGene00006075	protein_coding	str-7	V	16097985	16100209	-	53.8962	0.594721	0.264555	2.83387	0.00459882	0.202909
WBGene00003185	protein_coding	mek-1	X	7479248	7481010	+	1480.17	0.877882	0.0663513	2.83192	0.00462693	0.203171
WBGene00020047	protein_coding	ttr-32	III	7566411	7567486	+	1028.37	1.27427	0.123479	-2.83184	0.00462816	0.203171
WBGene00008963	protein_coding	F19H8.2	II	14604139	14605697	-	1622.59	1.19233	0.0896632	-2.83039	0.00464918	0.20358
WBGene00021797	protein_coding	plep-1	II	4309725	4312215	-	25.9541	1.99654	0.35261	-2.82892	0.00467059	0.204004
WBGene00000176	protein_coding	aqp-8	X	4702442	4704970	-	3114.18	1.18708	0.0875751	-2.8252	0.00472516	0.204865
WBGene00001157	protein_coding	ech-8	IV	10236626	10239176	-	594.65	1.53205	0.217778	-2.82612	0.00471163	0.204865
WBGene00019433	protein_coding	acdh-3	I	6464197	6466941	-	3455.95	1.11435	0.0552883	-2.82516	0.00472566	0.204865
WBGene00005726	protein_coding	srv-15	IV	15906582	15910091	+	15.7137	0.455193	0.402235	2.82285	0.00475986	0.205835
WBGene00004222	protein_coding	ptr-8	II	10889279	10893288	+	2442.2	1.2844	0.128122	-2.81837	0.00482688	0.208215
WBGene00003605	protein_coding	nhr-6	III	3573585	3578771	+	285.872	0.758725	0.141457	2.81605	0.00486176	0.209059
WBGene00008301	protein_coding	pals-39	V	12441806	12443835	-	102.573	0.681596	0.196418	2.81548	0.00487051	0.209059
WBGene00004932	protein_coding	sod-3	X	17092718	17094223	+	211.749	0.72354	0.166034	2.81182	0.00492628	0.209301
WBGene00019314	protein_coding	K02E7.10	II	1065566	1066998	-	201.423	1.30072	0.134847	-2.81289	0.00490978	0.209301
WBGene00019318	protein_coding	K02E10.4	X	2483263	2488296	+	901.368	1.2573	0.117512	-2.81105	0.00493799	0.209301
WBGene00019655	protein_coding	K11G9.5	V	6685807	6688492	-	688.756	1.20676	0.0964174	-2.81219	0.00492047	0.209301
WBGene00020788	protein_coding	nep-22	X	9034554	9038547	+	5875.74	1.78395	0.296828	-2.81333	0.0049031	0.209301
WBGene00020947	protein_coding	W02F12.2	V	6695147	6697652	-	454.66	1.239	0.110032	-2.80983	0.0049567	0.209301
WBGene00022181	protein_coding	pho-9	III	2757087	2760816	-	641.073	0.74386	0.151943	2.80959	0.00496042	0.209301
WBGene00000417	protein_coding	ced-3	IV	13198372	13204133	-	1296.19	0.778232	0.12885	2.80735	0.00499513	0.20996
WBGene00014173	protein_coding	ZK970.7	II	10312293	10312943	+	4272.27	1.43941	0.187201	-2.80702	0.0050002	0.20996
WBGene00004999	protein_coding	spp-14	X	7725955	7726383	+	17908.9	0.870206	0.0715436	2.80347	0.00505559	0.211774
WBGene00015759	protein_coding	C14C6.5	V	536628	537418	+	11702.2	1.22365	0.103952	-2.80123	0.00509089	0.21223
WBGene00021128	protein_coding	W10C8.5	I	2853975	2855732	-	2411.9	1.20096	0.0942871	-2.80194	0.00507956	0.21223
WBGene00007349	protein_coding	C05G5.3	X	14750849	14752011	-	104.074	1.32431	0.144712	-2.80033	0.00510509	0.212313
WBGene00008506	protein_coding	tkt-1	IV	10243591	10245752	+	12992.9	1.15776	0.0755103	-2.79882	0.00512896	0.212797
WBGene00007283	protein_coding	clec-222	V	11271351	11272467	+	25.1047	0.533198	0.324346	2.79719	0.00515494	0.213365
WBGene00021619	protein_coding	Y47D7A.6	V	4417761	4418225	-	19.8476	0.498881	0.358853	2.79567	0.0051793	0.213865
WBGene00007508	protein_coding	C10C5.4	IV	9378552	9380450	+	251.749	0.756244	0.144267	2.79397	0.00520655	0.21448
WBGene00014251	protein_coding	gstk-1	II	9656689	9657719	+	720.862	1.17147	0.081779	-2.79191	0.00523975	0.21483
WBGene00019471	protein_coding	cyp-35B2	V	3942215	3944457	+	194.353	6.56746	0.972447	-2.79227	0.00523394	0.21483
WBGene00022695	protein_coding	ZK328.6	III	6028790	6030583	-	260.886	1.29082	0.131953	-2.79108	0.00525333	0.21488
WBGene00007525	protein_coding	C11G10.1	X	15157359	15158749	-	253.61	1.2577	0.11873	-2.78606	0.00533526	0.216832
WBGene00008910	protein_coding	F17C8.3	III	4731938	4734034	+	269.128	1.22677	0.105874	-2.78511	0.00535095	0.216832
WBGene00011088	protein_coding	kmo-2	V	12065960	12067957	-	112.034	0.73338	0.160589	2.78578	0.00533989	0.216832
WBGene00017351	protein_coding	cutl-5	II	7113683	7115906	-	70.3957	1.47806	0.202299	-2.78651	0.00532796	0.216832
WBGene00018701	protein_coding	pccb-1	X	3089496	3092457	+	5957.78	1.1352	0.0657601	-2.78209	0.00540107	0.218354
WBGene00000781	protein_coding	cpr-1	V	11975515	11976756	+	19138.7	1.41054	0.178611	-2.77834	0.00546374	0.220375
WBGene00008743	protein_coding	F13D12.9	II	11707452	11709587	-	1044.43	1.19278	0.0918167	-2.76991	0.00560711	0.225634
WBGene00010238	protein_coding	F58B4.5	V	10932647	10934245	+	206.045	1.74622	0.290558	-2.76789	0.00564211	0.226518
WBGene00016394	protein_coding	C34B2.9	I	10699562	10703801	-	86.2452	1.41535	0.181135	-2.76675	0.00566187	0.226788
WBGene00019939	protein_coding	lips-17	II	7608253	7610986	+	901.636	1.16647	0.0804689	-2.76067	0.00576823	0.229988
WBGene00022611	protein_coding	ZC449.1	X	5024420	5028165	+	444.412	1.30264	0.138132	-2.76139	0.00575559	0.229988
WBGene00001247	protein_coding	elo-9	II	14959675	14964108	-	339.52	1.31189	0.141993	-2.75824	0.00581136	0.230838
WBGene00022258	protein_coding	Y73C8B.1	V	3195408	3196882	-	184.498	1.44696	0.193268	-2.75797	0.0058161	0.230838
WBGene00002025	protein_coding	hsp-60	III	1619742	1625797	+	10132.6	1.18191	0.0875733	-2.75338	0.00589826	0.232507
WBGene00022681	protein_coding	ZK185.1	IV	4548553	4552742	+	758.614	0.851501	0.0842223	2.75366	0.00589322	0.232507
WBGene00044069	protein_coding	hat-1	III	10405248	10407248	-	1508.85	0.867644	0.0743541	2.75472	0.00587424	0.232507
WBGene00015010	protein_coding	ptps-1	I	4652145	4652906	-	143.128	1.28886	0.13305	-2.75156	0.00593118	0.233275
WBGene00008255	protein_coding	C51E3.10	V	10160439	10161161	-	102.392	0.693786	0.191901	2.74849	0.00598711	0.23341
WBGene00010426	protein_coding	H37A05.2	V	13629798	13634220	-	33.9881	1.67615	0.27112	-2.74842	0.00598832	0.23341
WBGene00012051	protein_coding	T26E4.9	V	15799212	15802723	-	5.02086	4.20045	0.753277	-2.74872	0.00598292	0.23341
WBGene00138721	protein_coding	pals-37	V	12437499	12441266	-	73.4297	0.657612	0.219977	2.74888	0.00597986	0.23341
WBGene00003610	protein_coding	nhr-11	IV	9070010	9073622	+	369.717	1.277	0.128408	-2.74717	0.00601126	0.23378
WBGene00003599	protein_coding	nhl-3	II	595207	602120	-	947.079	0.802366	0.115857	2.74188	0.0061088	0.236515
WBGene00020873	pseudogene	T28A11.6	V	3262571	3263235	+	148.948	1.34552	0.156119	-2.74255	0.00609635	0.236515
WBGene00007071	protein_coding	AC3.5	V	10388402	10393504	+	4069.55	1.22483	0.106817	-2.73914	0.00615995	0.237966
WBGene00016013	protein_coding	ugt-66	III	6192116	6194580	-	814.266	1.5531	0.231965	-2.73811	0.00617932	0.238185
WBGene00016712	protein_coding	C46E10.8	II	3725906	3728134	-	40.7133	0.535528	0.32968	2.73285	0.00627892	0.241488
WBGene00020148	protein_coding	T01D1.3	II	174401	175642	-	608.823	1.24417	0.115429	-2.73053	0.00632324	0.242656
WBGene00000833	protein_coding	cts-1	III	10214814	10216635	-	20897.4	1.13184	0.0654946	-2.7281	0.00636996	0.242841
WBGene00012448	protein_coding	cyp-33D3	V	18832327	18837214	-	40.8402	1.53147	0.225352	-2.7287	0.00635854	0.242841
WBGene00077684	protein_coding	Y26D4A.21	I	13101357	13101901	+	36.3218	0.568308	0.298747	2.72892	0.00635428	0.242841
WBGene00012364	protein_coding	zmp-4	V	14917735	14921609	-	3053.27	1.17671	0.0861029	-2.7265	0.00640108	0.243493
WBGene00017536	protein_coding	F17A9.4	V	6108964	6110722	-	1401.38	1.21618	0.103588	-2.72572	0.00641604	0.243529
WBGene00006702	protein_coding	ubc-3	I	1698094	1701128	+	2045.36	0.866104	0.0761467	2.72354	0.00645864	0.244612
WBGene00019185	protein_coding	H10E21.5	III	20531	23962	-	681.168	0.791878	0.123693	2.72166	0.00649542	0.24547
WBGene00009048	protein_coding	cth-1	V	16100627	16102750	+	755.675	0.689925	0.196852	2.72026	0.00652315	0.245984
WBGene00003044	protein_coding	lir-1	II	7672010	7682359	+	3675.1	0.786126	0.127842	2.7156	0.00661566	0.248932
WBGene00012715	protein_coding	snpc-1.2	III	13165659	13169520	-	1240.74	0.836121	0.0952782	2.71014	0.00672554	0.25252
WBGene00010628	protein_coding	ceeh-2	V	10356285	10357903	-	478.949	1.36072	0.164107	-2.70779	0.00677323	0.253762
WBGene00045457	protein_coding	F33H12.7	II	2586078	2586911	-	38.8921	0.605735	0.267294	2.70578	0.00681437	0.254755
WBGene00017513	protein_coding	F16F9.1	X	8440192	8450417	+	271.342	1.2188	0.105638	-2.70231	0.00688592	0.256877
WBGene00001451	protein_coding	flp-8	X	14881419	14882300	+	565.808	1.38842	0.175426	-2.69881	0.00695876	0.259039
WBGene00012783	protein_coding	Y43C5A.3	IV	10274036	10275411	+	901.845	1.21008	0.102058	-2.69554	0.00702741	0.261035
WBGene00020569	protein_coding	lgc-32	X	673027	676484	+	200.141	1.25891	0.123321	-2.69355	0.00706948	0.262038
WBGene00019404	protein_coding	K05B2.4	X	4919019	4920988	-	249.214	1.79725	0.314221	-2.6917	0.00710891	0.262939
WBGene00000391	protein_coding	cdd-1	X	8208748	8211149	-	366.563	1.72676	0.293042	-2.68927	0.00716092	0.2643
WBGene00015087	protein_coding	B0252.1	II	6919680	6923665	+	151.202	1.61683	0.257903	-2.6877	0.00719454	0.264978
WBGene00003649	protein_coding	nhr-59	V	2276018	2278246	-	114.096	1.42217	0.189094	-2.68698	0.00721018	0.264993
WBGene00001620	protein_coding	glt-1	X	3496026	3499165	+	7074.81	1.15969	0.0797905	-2.67869	0.0073911	0.271069
WBGene00008720	protein_coding	F12F6.1	IV	11585224	11588321	+	2632.6	0.858208	0.0825929	2.67095	0.00756374	0.276817
WBGene00017947	protein_coding	mth-2	II	4188978	4194458	-	408.878	1.68065	0.28088	-2.6667	0.00765989	0.279747
WBGene00021943	protein_coding	Y55F3BR.6	IV	835033	842126	-	1083.56	0.82867	0.101734	2.66508	0.007697	0.280513
WBGene00017841	protein_coding	F26G1.5	II	4770534	4771382	-	2232.47	1.1433	0.0725349	-2.66364	0.00772993	0.281124
WBGene00006194	pseudogene	str-147	V	7690594	7692043	+	7.45675	0.370713	0.537716	2.66242	0.00775813	0.28156
WBGene00007228	protein_coding	acs-7	II	9292017	9294050	+	863.939	1.38991	0.178588	-2.65973	0.00782038	0.283228
WBGene00006970	protein_coding	zag-1	IV	3855843	3861552	+	414.409	0.812097	0.11294	2.65872	0.0078438	0.283486
WBGene00194906	protein_coding	Y53C12A.11	II	9717669	9718698	-	281.675	0.804501	0.118104	2.65727	0.00787765	0.284119
WBGene00011434	protein_coding	T04D3.5	I	13329175	13330998	-	382.469	0.810367	0.114269	2.65473	0.00793709	0.285669
WBGene00017748	protein_coding	F23F1.7	II	38558	39537	-	241.646	1.307	0.145588	-2.65308	0.00797619	0.286484
WBGene00008780	protein_coding	hxk-1	I	9271443	9278689	-	2106.17	0.827372	0.103187	2.64948	0.0080615	0.287764
WBGene00010133	protein_coding	F55H12.2	I	8866907	8868293	+	292.131	0.645784	0.238098	2.64965	0.00805747	0.287764
WBGene00011399	protein_coding	T03F6.3	III	13389399	13390857	+	950.856	0.848278	0.0895882	2.6498	0.00805405	0.287764
WBGene00009340	protein_coding	best-14	V	10557976	10560793	+	1740.32	1.19395	0.0966044	-2.64736	0.00811222	0.288981
WBGene00003962	protein_coding	pdi-1	III	3699740	3701476	-	16962.6	1.09626	0.0501102	-2.6459	0.00814737	0.28964
WBGene00008494	protein_coding	F01D5.3	II	13999059	14000144	-	149.85	1.59958	0.256278	-2.64438	0.00818411	0.290352
WBGene00018990	protein_coding	klf-1	III	2874818	2880705	+	991.624	0.793764	0.126201	2.64036	0.00828175	0.293218
WBGene00000979	protein_coding	dhs-16	V	5983745	5985473	+	192.931	1.26406	0.128161	-2.63777	0.00834539	0.294751
WBGene00008043	protein_coding	C40H1.8	III	9314714	9317365	+	138.618	1.57318	0.24787	-2.63722	0.00835895	0.294751
WBGene00219218	protein_coding	Y73B6BL.288	IV	6341458	6342472	-	80.158	0.721552	0.178578	2.63652	0.00837615	0.294759
WBGene00006628	protein_coding	tsp-2	III	8236984	8237881	-	60.5494	0.570784	0.307446	2.6313	0.00850599	0.296924
WBGene00017263	protein_coding	F08F3.6	V	5418044	5420067	-	354.801	0.692236	0.20164	2.63175	0.00849474	0.296924
WBGene00194695	protein_coding	B0462.5	V	18322336	18323327	-	68.0209	0.666694	0.222222	2.63207	0.00848673	0.296924
WBGene00269355	protein_coding	T28A11.25	V	3281828	3282704	+	90.1221	1.37428	0.174291	-2.63166	0.00849681	0.296924
WBGene00019968	protein_coding	R08F11.4	V	3803845	3805531	-	307.535	1.30019	0.144013	-2.62975	0.00854471	0.297083
WBGene00044385	protein_coding	F59A6.10	II	5003960	5004849	+	145.134	1.4192	0.192036	-2.63014	0.00853485	0.297083
WBGene00007989	protein_coding	fipr-22	I	14155470	14156316	+	73.6306	1.45242	0.204849	-2.62855	0.00857496	0.297539
WBGene00000707	protein_coding	col-133	IV	14098325	14099368	-	5448.28	1.2312	0.114186	-2.62786	0.00859243	0.297551
WBGene00001730	protein_coding	grl-21	IV	10737474	10738189	+	2760.53	1.22302	0.110633	-2.62529	0.00865757	0.299211
WBGene00008032	protein_coding	C39E9.8	IV	13079446	13082781	+	5205.36	1.18355	0.092656	-2.62385	0.00869425	0.299289
WBGene00020254	protein_coding	T05C3.2	V	5493747	5503010	+	53.4367	1.46914	0.211472	-2.62431	0.00868255	0.299289
WBGene00019322	protein_coding	ahcy-1	I	6836375	6838140	+	57074.1	1.17971	0.0909784	-2.62071	0.00877472	0.300492
WBGene00021183	protein_coding	Y9C9A.16	IV	4973622	4976089	-	58.6558	0.684125	0.208997	2.62046	0.00878106	0.300492
WBGene00194713	protein_coding	F19B10.13	II	3662204	3662618	+	86.7223	0.664378	0.225098	2.62073	0.00877408	0.300492
WBGene00023425	protein_coding	try-9	II	4368490	4369692	+	24.6533	0.599005	0.282614	2.61615	0.00889281	0.303718
WBGene00016146	protein_coding	C26F1.1	V	7785417	7787712	+	1044.35	1.2411	0.119174	-2.61485	0.00892669	0.304278
WBGene00012704	protein_coding	mlt-3	IV	12222872	12227112	-	585.792	1.2249	0.111958	-2.614	0.00894902	0.304442
WBGene00001499	protein_coding	fsn-1	III	4937322	4939453	+	1030.4	0.800065	0.123144	2.6133	0.00896738	0.304471
WBGene00010050	protein_coding	F54D5.4	II	11569818	11571002	+	2380.99	0.81644	0.112026	2.61174	0.0090083	0.305264
WBGene00021611	protein_coding	nhr-238	V	1628106	1629432	-	140.219	1.31523	0.151722	-2.60553	0.00917333	0.310251
WBGene00000477	protein_coding	cft-1	V	5538800	5545766	+	160.096	1.2758	0.135061	-2.60183	0.00927268	0.31262
WBGene00045416	protein_coding	Y37H2A.14	V	18143716	18144720	+	179.257	0.55232	0.329192	2.60159	0.00927933	0.31262
WBGene00206373	protein_coding	C27A2.12	II	5056211	5058113	-	305.975	1.29357	0.142782	-2.60086	0.00929916	0.312682
WBGene00021872	protein_coding	clec-85	IV	2854339	2855456	+	4069.64	0.817091	0.112191	2.59765	0.00938635	0.315005
WBGene00044452	protein_coding	Y102E9.5	III	6728155	6730170	-	86.7119	1.36987	0.174979	-2.59481	0.00946439	0.317011
WBGene00013559	protein_coding	Y75B8A.28	III	12319108	12323771	+	298.063	0.607937	0.276891	2.5931	0.0095115	0.317977
WBGene00003480	protein_coding	klf-3	II	6618218	6622168	+	1025.56	0.860798	0.0834989	2.5899	0.00960035	0.319717
WBGene00006928	protein_coding	vit-4	X	3558839	3563974	-	2563.69	0.728115	0.17674	2.59003	0.00959676	0.319717
WBGene00009617	protein_coding	F41E7.1	X	10279599	10282842	+	156.555	1.27439	0.135145	-2.5884	0.00964231	0.320501
WBGene00007365	protein_coding	C06B3.6	V	13908133	13909513	-	421.096	0.750927	0.160058	2.58191	0.00982559	0.324633
WBGene00007414	protein_coding	C07E3.3	II	10353584	10357518	-	970.062	0.858823	0.0850179	2.58261	0.0098056	0.324633
WBGene00007516	protein_coding	gpx-5	X	9584664	9586344	+	2490.35	1.14167	0.0740486	-2.58136	0.00984132	0.324633
WBGene00017334	protein_coding	F10D2.8	V	7148688	7150692	-	175.456	3.25571	0.659537	-2.58207	0.00982092	0.324633
WBGene00003961	protein_coding	pct-1	IV	8176479	8188879	+	2068.69	0.86593	0.0805281	2.57894	0.0099103	0.326289
WBGene00010070	protein_coding	nep-17	II	13507806	13516479	+	17988.8	1.59397	0.261045	-2.57666	0.00997603	0.327832
WBGene00019989	protein_coding	R09F10.8	X	8325099	8326451	-	122.766	0.640955	0.249649	2.57043	0.0101573	0.333158
WBGene00020339	protein_coding	ttr-59	X	7329818	7330669	+	868.773	1.27867	0.138079	-2.5684	0.010217	0.334486
WBGene00006568	protein_coding	thk-1	IV	10279457	10281582	-	1184.36	0.88306	0.0698832	2.56739	0.0102467	0.33483
WBGene00020464	protein_coding	T12E12.3	IV	5541607	5544765	+	1139.3	0.872655	0.0766063	2.56527	0.0103094	0.336246
WBGene00008220	protein_coding	C50B6.7	V	13322369	13324979	-	947.674	2.28092	0.464149	-2.563	0.0103771	0.337188
WBGene00011891	protein_coding	del-6	V	10572920	10575449	+	3706.09	1.16948	0.088115	-2.56327	0.0103691	0.337188
WBGene00006925	protein_coding	vit-1	X	7727889	7733168	+	9151.86	0.696559	0.203612	2.56215	0.0104028	0.337391
WBGene00011107	protein_coding	R07E3.6	X	10317722	10321857	+	2872.26	1.26687	0.133396	-2.55833	0.0105176	0.339848
WBGene00020593	protein_coding	ugt-11	V	4892588	4895071	-	196.454	1.23414	0.118617	-2.55875	0.0105048	0.339848
WBGene00006720	protein_coding	ubc-25	I	10562968	10564914	+	3244.72	0.863926	0.082546	2.55639	0.0105763	0.34111
WBGene00000246	protein_coding	bcc-1	IV	11086074	11092552	-	736.016	1.1905	0.0984516	-2.5552	0.0106126	0.341648
WBGene00011900	protein_coding	T21C12.4	III	10553005	10558009	-	121.978	0.773122	0.145408	2.55305	0.0106784	0.343131
WBGene00020386	protein_coding	cyp-34A4	V	3950027	3952097	+	405.143	0.75859	0.156543	2.54632	0.0108867	0.349177
WBGene00011291	protein_coding	R102.4	IV	10691991	10695303	-	1663.66	1.22987	0.117295	-2.54488	0.0109315	0.349969
WBGene00003402	protein_coding	mpk-2	II	5104118	5108901	+	822.311	1.16161	0.084964	-2.54367	0.0109695	0.350539
WBGene00043702	protein_coding	Y54G2A.7	IV	2838608	2839422	+	120.057	0.754172	0.160344	2.53851	0.0111324	0.355094
WBGene00013329	protein_coding	Y57G11C.40	IV	14703209	14704255	-	32.2392	1.55348	0.250452	-2.53743	0.0111671	0.355548
WBGene00011994	protein_coding	samp-1	II	11302891	11305683	+	1603.76	0.863144	0.083703	2.53667	0.0111911	0.355661
WBGene00005611	protein_coding	srj-23	V	1451634	1454340	+	36.7864	0.602748	0.288098	2.53516	0.0112397	0.356553
WBGene00007560	protein_coding	C14A4.9	II	10599337	10600529	+	784.142	1.30516	0.151646	-2.53374	0.0112852	0.357343
WBGene00000749	protein_coding	col-176	X	10077597	10078602	+	21678.3	1.51735	0.237646	-2.53129	0.0113643	0.358106
WBGene00008538	protein_coding	sqrd-1	IV	14219871	14224439	+	94.5501	1.35827	0.174582	-2.53045	0.0113917	0.358106
WBGene00020567	protein_coding	adt-3	X	3931631	3937897	+	951.885	1.19358	0.100854	-2.53133	0.0113631	0.358106
WBGene00022665	protein_coding	ZK154.1	X	7779577	7780606	+	990.237	1.25608	0.129969	-2.53081	0.01138	0.358106
WBGene00020846	protein_coding	T27A10.6	X	3588858	3596497	-	3788.41	1.2626	0.133132	-2.52682	0.0115102	0.361179
WBGene00008464	protein_coding	E02H4.6	X	14250512	14252146	-	84.4706	0.628965	0.264812	2.52612	0.0115328	0.361238
WBGene00003654	protein_coding	nhr-64	I	3094513	3109596	+	661.692	0.833956	0.103764	2.52453	0.0115852	0.361279
WBGene00003804	protein_coding	npp-18	III	13296853	13299122	+	1319.95	0.889741	0.0667774	2.52395	0.0116045	0.361279
WBGene00015131	protein_coding	B0303.11	III	8703300	8710410	-	1018.91	1.16573	0.0876847	-2.523	0.0116358	0.361279
WBGene00015882	protein_coding	C17B7.8	V	3320720	3324279	-	93.4376	1.46887	0.219837	-2.52327	0.0116267	0.361279
WBGene00019021	protein_coding	F57H12.6	IV	7975430	7976406	-	4021.94	1.20665	0.107415	-2.52293	0.0116381	0.361279
WBGene00018056	protein_coding	F35F10.6	V	3287995	3289385	-	283.533	1.27628	0.139624	-2.52068	0.0117128	0.36295
WBGene00011906	protein_coding	hsp-12.1	I	10581538	10582609	-	159.051	1.29415	0.14762	-2.51999	0.0117357	0.363014
WBGene00004257	protein_coding	pxn-2	X	10972172	10979265	-	575.422	1.18695	0.0981577	-2.51895	0.0117707	0.363448
WBGene00008542	protein_coding	scav-6	I	7354491	7357180	+	664.365	1.72027	0.311162	-2.51521	0.0118963	0.366675
WBGene00018055	protein_coding	F35F10.5	V	3284929	3285792	+	45.1197	1.69504	0.302826	-2.51406	0.0119349	0.367215
WBGene00000968	protein_coding	dhs-4	I	9647603	9649238	-	447.077	1.15802	0.0843358	-2.50975	0.0120817	0.367594
WBGene00001599	protein_coding	glh-2	I	6513928	6517507	+	1491.7	0.831752	0.10578	2.51253	0.0119868	0.367594
WBGene00006367	protein_coding	sym-2	II	9178514	9188331	-	2766.86	1.14623	0.0784656	-2.50935	0.0120953	0.367594
WBGene00010746	protein_coding	K10D11.2	IV	12979017	12981940	+	48.7134	0.616456	0.277818	2.51218	0.0119987	0.367594
WBGene00016249	protein_coding	mrpl-32	III	8449757	8450519	+	651.768	1.17404	0.0922437	-2.50947	0.0120912	0.367594
WBGene00016355	protein_coding	lact-5	II	4818662	4821564	-	583.961	1.17074	0.090586	-2.51049	0.0120563	0.367594
WBGene00020871	protein_coding	T28A11.4	V	3274054	3274374	+	6.45738	6.61467	1.08579	-2.51032	0.0120622	0.367594
WBGene00015709	protein_coding	cyp-33A1	V	7679314	7681615	-	2192.72	2.04286	0.410867	-2.50833	0.0121302	0.368012
WBGene00009651	pseudogene	F43D2.2	V	14635582	14637751	-	128.41	0.581997	0.311566	2.50642	0.0121959	0.369264
WBGene00017123	protein_coding	maoc-1	II	7196276	7197495	+	2202.78	1.39709	0.192516	-2.5059	0.0122139	0.369264
WBGene00017126	protein_coding	E04F6.6	II	7197415	7199565	-	1202.55	1.27467	0.13976	-2.50515	0.0122401	0.369412
WBGene00008219	protein_coding	C50B6.3	V	13313575	13315812	+	822.05	0.839818	0.100661	2.50198	0.0123501	0.372088
WBGene00018407	protein_coding	F44B9.2	III	8022463	8025195	+	819.862	1.20107	0.105686	-2.50093	0.0123867	0.372544
WBGene00015242	protein_coding	B0524.3	III	1887558	1889691	+	5.41967	3.02715	0.639636	-2.49823	0.0124814	0.374744
WBGene00007811	protein_coding	C29F7.2	X	13416078	13418220	+	1120.39	1.51207	0.238865	-2.49734	0.0125129	0.375042
WBGene00019232	protein_coding	ugt-13	V	4908868	4911399	+	728.91	1.23884	0.123778	-2.49634	0.0125481	0.375448
WBGene00006620	protein_coding	svh-1	IV	8206614	8213723	+	655.909	1.16632	0.088951	-2.49536	0.0125831	0.37585
WBGene00007175	protein_coding	B0395.3	X	16035055	16039514	-	2159.14	1.21438	0.11235	-2.49418	0.0126247	0.376446
WBGene00010493	protein_coding	meg-2	X	13922663	13926129	-	105.37	0.661377	0.239468	2.49075	0.0127474	0.379453
WBGene00017065	protein_coding	D2092.4	I	6612188	6615990	-	1590.26	1.14603	0.0789782	-2.48982	0.0127806	0.379793
WBGene00001744	protein_coding	gars-1	III	5159729	5163627	-	5149	1.11775	0.0645263	-2.48888	0.0128146	0.380023
WBGene00002127	protein_coding	inx-5	X	8300030	8302395	-	1932	1.11921	0.0653088	-2.48779	0.012854	0.380023
WBGene00219574	lincRNA	linc-54	X	14505700	14505868	-	5.13431	3.76401	0.768532	-2.48821	0.0128387	0.380023
WBGene00007108	protein_coding	gspd-1	IV	11317419	11319951	+	2279.16	1.19525	0.103468	-2.48694	0.0128848	0.380276
WBGene00009526	protein_coding	clec-169	IV	1261272	1264622	+	47.1852	0.680765	0.223182	2.48574	0.0129281	0.380276
WBGene00021188	protein_coding	Y13C8A.1	X	16883673	16884541	+	5.83585	0.349454	0.610082	2.48626	0.0129092	0.380276
WBGene00007097	protein_coding	B0024.4	V	10297399	10298865	+	479.952	0.605685	0.29132	2.48305	0.0130264	0.380291
WBGene00007250	protein_coding	nspb-8	II	14580254	14581043	-	35.5394	0.616415	0.281009	2.484	0.0129915	0.380291
WBGene00008145	protein_coding	set-5	V	14698957	14707601	+	1096.04	0.885274	0.0708109	2.48273	0.0130381	0.380291
WBGene00008578	protein_coding	F08G2.7	II	13836241	13841139	-	484.748	0.813497	0.119911	2.48344	0.0130122	0.380291
WBGene00019300	protein_coding	swt-1	IV	307505	311232	+	893.649	0.782107	0.142674	2.48512	0.0129507	0.380291
WBGene00001636	protein_coding	gly-11	III	12171353	12177245	-	751.484	1.16444	0.0885871	-2.47929	0.0131643	0.382689
WBGene00017724	protein_coding	F22F7.7	V	2131476	2140042	-	880.358	0.731069	0.18225	2.47968	0.0131499	0.382689
WBGene00003554	protein_coding	nas-38	X	558141	563657	+	3144.02	1.18794	0.100321	-2.47662	0.0132634	0.383551
WBGene00003661	protein_coding	nhr-71	X	13747315	13751777	+	694.417	0.823387	0.113208	2.47649	0.013268	0.383551
WBGene00018206	protein_coding	ugt-61	V	4742427	4745373	+	331.718	1.23228	0.121696	-2.47611	0.0132822	0.383551
WBGene00020247	protein_coding	T05B11.4	V	7751901	7753817	-	100.554	0.751782	0.166128	2.4777	0.0132231	0.383551
WBGene00008427	protein_coding	atg-10	II	8659135	8659800	+	31.4478	0.649335	0.251919	2.47288	0.0134028	0.386392
WBGene00006957	protein_coding	wsp-1	IV	8188904	8198951	-	1751.17	0.867414	0.0831045	2.46926	0.0135392	0.388392
WBGene00016920	protein_coding	C54E4.5	IV	2146672	2149297	-	325.594	1.40006	0.196589	-2.46959	0.0135267	0.388392
WBGene00021287	protein_coding	Y24D9B.1	IV	4317358	4321912	+	354.336	0.8456	0.0979631	2.46984	0.0135173	0.388392
WBGene00003387	protein_coding	mod-5	I	3035193	3047794	-	222.66	0.779551	0.145631	2.4671	0.0136212	0.389599
WBGene00016796	protein_coding	cec-2	IV	1170672	1177776	+	401.008	0.825705	0.112037	2.46616	0.0136569	0.389599
WBGene00017390	protein_coding	F12A10.1	II	5496540	5497062	+	157.181	1.45315	0.218602	-2.46651	0.0136437	0.389599
WBGene00019991	protein_coding	R09H3.3	X	1667019	1668848	-	34.1112	0.565479	0.333545	2.4658	0.0136709	0.389599
WBGene00000981	protein_coding	dhs-18	V	11045696	11046899	-	751.432	1.47552	0.227717	-2.46458	0.0137174	0.390283
WBGene00004202	protein_coding	pry-1	I	14172840	14179360	-	1003.28	0.854029	0.0924368	2.46269	0.0137898	0.391161
WBGene00012330	protein_coding	zip-3	II	13951906	13957543	-	1777.04	1.311	0.15879	-2.46027	0.0138833	0.391161
WBGene00013358	protein_coding	abhd-3.1	V	19955453	19958912	+	1319.68	1.24687	0.129312	-2.46155	0.0138339	0.391161
WBGene00016049	protein_coding	srt-28	V	2712034	2713632	-	8.34165	2.4718	0.530643	-2.46035	0.0138803	0.391161
WBGene00016432	protein_coding	C35B1.2	IV	4086212	4102907	+	2132.69	0.880465	0.0746376	2.46073	0.0138654	0.391161
WBGene00016596	protein_coding	C42D4.3	IV	7179239	7180484	+	14641.5	1.24693	0.129305	-2.46226	0.0138063	0.391161
WBGene00022593	protein_coding	ZC328.3	I	6409050	6417010	-	1346.93	0.741958	0.175276	2.45664	0.0140242	0.394493
WBGene00011733	protein_coding	T12D8.5	III	13625968	13626750	-	682.048	0.860052	0.0885587	2.45605	0.0140474	0.394508
WBGene00010659	protein_coding	K08D8.5	IV	12910647	12912145	-	465.272	0.687924	0.220004	2.45304	0.0141653	0.395634
WBGene00015602	protein_coding	fbxa-158	II	1619894	1621261	-	96.482	0.768833	0.154578	2.45351	0.0141469	0.395634
WBGene00019690	protein_coding	set-13	II	2816976	2819123	+	10.6555	0.473747	0.439437	2.45271	0.0141786	0.395634
WBGene00235093	protein_coding	C54F6.18	V	7526000	7526360	+	5.26864	0.274739	0.759479	2.45414	0.0141222	0.395634
WBGene00006921	protein_coding	vha-12	X	4191094	4193144	+	12990.9	1.21844	0.116292	-2.45104	0.0142443	0.39683
WBGene00000772	protein_coding	cpb-3	I	5788634	5791752	-	1759.19	0.860307	0.088619	2.44954	0.0143039	0.397219
WBGene00007929	protein_coding	dmd-10	V	13222620	13225941	-	80.2023	0.662348	0.242624	2.44963	0.0143003	0.397219
WBGene00001470	protein_coding	baz-2	III	7650549	7656032	-	1264.22	0.793478	0.136379	2.44713	0.0144	0.39925
WBGene00021327	protein_coding	mrpl-38	I	1019827	1029910	-	1468.74	1.10578	0.0592984	-2.44636	0.0144307	0.399465
WBGene00018903	protein_coding	F55G1.7	IV	7466702	7469832	-	80.3649	0.746414	0.172589	2.44483	0.014492	0.400522
WBGene00015301	protein_coding	C01F1.6	II	4282321	4288211	-	867.539	0.841433	0.102015	2.44159	0.0146226	0.403491
WBGene00011226	protein_coding	slc-25A21	X	16189856	16195007	+	216.661	1.24421	0.129147	-2.44089	0.0146513	0.403642
WBGene00022415	protein_coding	Y102A11A.5	X	2030959	2031588	-	1457.78	1.25501	0.134533	-2.43581	0.0148585	0.408703
WBGene00003516	protein_coding	nab-1	I	4229577	4236039	+	1901.63	0.907791	0.0573459	2.43379	0.0149416	0.408757
WBGene00003736	protein_coding	nhx-9	IV	11930872	11935718	+	900.918	1.26966	0.141631	-2.43198	0.0150165	0.408757
WBGene00007036	protein_coding	sod-5	II	4417683	4419131	+	25.8618	0.585218	0.317487	2.4346	0.0149082	0.408757
WBGene00007882	protein_coding	C33A12.3	IV	9510748	9513002	-	1100.35	0.876198	0.0783739	2.43283	0.0149813	0.408757
WBGene00010471	protein_coding	cdr-6	V	12412506	12413698	-	1706.57	1.18911	0.10272	-2.43267	0.0149879	0.408757
WBGene00022854	protein_coding	cin-4	II	7038292	7041685	+	1144.62	0.832428	0.10881	2.43177	0.0150251	0.408757
WBGene00023345	pseudogene	T12B5.9	III	941905	942868	-	19.6351	1.74744	0.330803	-2.43422	0.014924	0.408757
WBGene00009221	protein_coding	acs-2	V	15567394	15569889	+	176.298	1.25132	0.133281	-2.42683	0.0152313	0.41372
WBGene00000872	protein_coding	cyk-1	III	7023642	7029203	-	1854.83	0.862263	0.0881636	2.42503	0.015307	0.414816
WBGene00011456	protein_coding	T05A1.5	IV	9546286	9560428	+	69.6495	1.38784	0.195009	-2.42474	0.0153194	0.414816
WBGene00002140	protein_coding	inx-18	IV	606355	614021	+	290.749	0.789627	0.140641	2.42289	0.0153977	0.415735
WBGene00011152	protein_coding	R09A8.1	X	12612727	12617880	+	81.3746	0.644568	0.261513	2.42281	0.0154011	0.415735
WBGene00004902	protein_coding	snf-3	II	1092006	1097899	+	1881.69	1.1792	0.0982361	-2.42075	0.0154883	0.41744
WBGene00000599	protein_coding	col-10	V	9164297	9165307	-	9360.37	1.34088	0.175463	-2.4118	0.0158739	0.422914
WBGene00000743	protein_coding	col-170	X	6331620	6332686	+	1745.51	1.39724	0.199859	-2.41459	0.0157529	0.422914
WBGene00000991	protein_coding	dhs-28	X	6818438	6820080	+	7856.33	1.31653	0.164475	-2.41217	0.0158577	0.422914
WBGene00009397	protein_coding	clec-66	II	12904398	12906686	+	664.849	0.797385	0.135517	2.41041	0.0159347	0.422914
WBGene00011146	protein_coding	pde-2	III	8975070	8981897	-	3995.82	0.834883	0.108011	2.41043	0.0159336	0.422914
WBGene00011402	protein_coding	T03F7.5	V	11296696	11298732	-	5.98915	0.375918	0.584681	2.41415	0.0157718	0.422914
WBGene00011573	protein_coding	anmt-3	V	9956879	9958331	-	1759.49	1.22519	0.121427	-2.41303	0.0158205	0.422914
WBGene00012149	protein_coding	VF13D12L.3	II	11705989	11713610	+	2222.48	0.902635	0.0612705	2.41202	0.0158645	0.422914
WBGene00016803	protein_coding	bath-42	III	8161449	8163383	-	2171.4	0.857504	0.091824	2.41532	0.0157212	0.422914
WBGene00021796	protein_coding	Y52E8A.3	II	4305262	4307004	-	82.4367	1.34859	0.178929	-2.4113	0.0158959	0.422914
WBGene00018609	protein_coding	F48E8.2	III	5464381	5467992	+	967.162	0.891044	0.0690808	2.40923	0.0159862	0.423634
WBGene00011672	protein_coding	cyp-13A5	II	9798277	9800363	-	530.915	1.22032	0.119291	-2.40801	0.0160395	0.423789
WBGene00018707	protein_coding	oac-31	V	1538364	1541824	-	229.135	0.682957	0.228481	2.40779	0.0160495	0.423789
WBGene00022344	protein_coding	pals-40	III	1376945	1378003	-	6.8988	0.349687	0.629661	2.40743	0.0160652	0.423789
WBGene00010001	protein_coding	F53F8.4	V	20690582	20691685	-	1293.11	1.32733	0.16995	-2.40382	0.0162249	0.427089
WBGene00015048	protein_coding	faah-2	IV	8152445	8154857	+	2351.27	0.668641	0.241605	2.40349	0.0162394	0.427089
WBGene00003478	protein_coding	mtm-6	III	13347085	13355683	+	1336.07	0.8417	0.103505	2.40203	0.0163043	0.428148
WBGene00005709	pseudogene	sru-46	V	2171418	2174412	+	9.01785	2.58914	0.571947	-2.39965	0.0164109	0.429965
WBGene00009279	protein_coding	F31B9.2	X	15918137	15920423	+	39.481	1.55237	0.264462	-2.3991	0.0164353	0.429965
WBGene00021115	protein_coding	W09C3.8	I	4716059	4717441	-	20.1961	1.73604	0.331745	-2.39883	0.0164477	0.429965
WBGene00006464	protein_coding	bath-47	II	1601789	1604618	+	184.594	0.736721	0.184038	2.39521	0.0166109	0.432281
WBGene00012200	protein_coding	mltn-4	II	13920555	13924724	+	34.2577	1.52777	0.255271	-2.39521	0.0166107	0.432281
WBGene00018264	protein_coding	cyp-33C6	V	2247472	2249335	-	31.6014	1.58416	0.277029	-2.39586	0.0165815	0.432281
WBGene00000216	protein_coding	asp-3	X	6791064	6792715	+	46288.5	1.28203	0.14976	-2.39336	0.0166948	0.433167
WBGene00022274	protein_coding	Y73E7A.8	I	1634613	1644107	+	1067.31	1.21599	0.117869	-2.3936	0.016684	0.433167
WBGene00003209	protein_coding	mel-26	I	9132538	9135753	+	1793.64	0.860343	0.0907137	2.39232	0.0167423	0.433199
WBGene00019421	protein_coding	K05F6.10	II	1574557	1576115	-	22.3161	5.0118	0.97203	-2.39224	0.0167458	0.433199
WBGene00022329	protein_coding	fbxa-79	III	1305716	1308294	-	262.244	1.22194	0.120967	-2.3905	0.0168255	0.434612
WBGene00019280	protein_coding	K01A2.5	II	302405	303659	+	1165.99	1.26853	0.143602	-2.38968	0.0168632	0.43494
WBGene00013966	protein_coding	ztf-9	V	9691039	9692159	-	284.909	0.721379	0.197423	2.38661	0.0170047	0.437941
WBGene00019569	pseudogene	K09D9.12	V	4002327	4004309	-	289.641	0.749834	0.17415	2.38506	0.0170764	0.439137
WBGene00011242	protein_coding	R11D1.1	V	12704382	12707761	+	1453.81	0.892003	0.0691724	2.38361	0.0171437	0.439566
WBGene00015794	protein_coding	C15F1.1	II	6989880	6991797	+	778.429	1.20122	0.11096	-2.38373	0.0171383	0.439566
WBGene00017510	protein_coding	nhr-178	V	1603934	1607846	-	117.652	1.27052	0.145	-2.38218	0.0172104	0.440626
WBGene00004235	protein_coding	ptr-21	I	550696	556638	+	2106.66	0.728142	0.192288	2.38032	0.0172974	0.442203
WBGene00012143	protein_coding	T28H10.2	V	12510645	12512201	-	289.98	1.34967	0.181834	-2.37912	0.017354	0.44282
WBGene00015664	protein_coding	C10A4.3	X	7407456	7408703	+	33.2597	0.655315	0.25633	2.37873	0.0173725	0.44282
WBGene00017570	protein_coding	F18E9.4	X	8580656	8583537	+	117.519	1.3256	0.171008	-2.37792	0.0174104	0.443137
WBGene00001577	protein_coding	gem-4	IV	11745640	11748640	+	373.731	0.779879	0.151039	2.37474	0.0175615	0.44633
WBGene00012231	protein_coding	W04A4.2	I	13682137	13684417	+	270.294	0.746469	0.177726	2.37357	0.0176173	0.447093
WBGene00012416	protein_coding	Y7A9A.1	IV	16197048	16201417	+	192.056	1.2907	0.155317	-2.37036	0.0177707	0.449673
WBGene00017772	protein_coding	clec-1	V	5700010	5701080	+	3337.2	1.13434	0.0767119	-2.37061	0.017759	0.449673
WBGene00000214	protein_coding	asp-1	V	19049461	19050825	-	63461.7	1.28008	0.150394	-2.36869	0.017851	0.449742
WBGene00005557	protein_coding	sri-45	II	660091	661796	-	8.27801	2.22301	0.486376	-2.3696	0.0178074	0.449742
WBGene00020906	protein_coding	T28H11.8	IV	5017989	5020654	-	103.1	1.33811	0.17739	-2.3688	0.017846	0.449742
WBGene00011691	protein_coding	T10C6.10	V	16036413	16038293	+	122.166	0.683248	0.232105	2.36755	0.0179065	0.450487
WBGene00000030	protein_coding	abu-7	V	5163396	5164759	-	296.374	0.770436	0.15903	2.36592	0.0179851	0.451214
WBGene00044132	protein_coding	C23H4.8	X	12217243	12219312	+	68.3227	1.41253	0.21061	-2.36588	0.0179873	0.451214
WBGene00000275	protein_coding	bub-1	I	7251941	7255223	+	2570.42	0.891721	0.0699716	2.36289	0.0181331	0.452128
WBGene00004810	protein_coding	skr-4	V	19924224	19925033	+	825.102	0.843571	0.103853	2.36314	0.0181208	0.452128
WBGene00004988	protein_coding	spp-3	X	7314969	7315353	-	3490.49	0.900058	0.0642622	2.3639	0.0180837	0.452128
WBGene00007509	protein_coding	C10C5.5	IV	9381515	9383115	+	16.6829	0.518733	0.400685	2.36329	0.0181135	0.452128
WBGene00020185	protein_coding	pgk-1	I	3867541	3869109	+	4638.01	1.14133	0.0807261	-2.36247	0.0181538	0.452128
WBGene00010056	protein_coding	smc-6	II	11578716	11582758	+	2651.57	0.865877	0.0880034	2.36089	0.0182312	0.452822
WBGene00011838	protein_coding	T19C4.1	V	11149705	11151309	+	671.702	1.23695	0.130008	-2.35976	0.0182868	0.452822
WBGene00013884	protein_coding	ZC412.3	V	14868645	14871547	-	1133.05	1.27889	0.150411	-2.35945	0.0183023	0.452822
WBGene00015478	protein_coding	mapk-15	III	6067857	6072076	+	182.652	0.753409	0.173146	2.35925	0.0183119	0.452822
WBGene00023492	protein_coding	T24D3.2	X	12425730	12426631	+	140.753	1.3334	0.175863	-2.36041	0.0182549	0.452822
WBGene00021587	protein_coding	clec-76	IV	3965246	3969025	+	83.5569	1.49497	0.246011	-2.35809	0.0183694	0.453599
WBGene00015079	protein_coding	B0244.4	III	5747485	5751637	+	24.9798	0.536359	0.381426	2.35624	0.0184611	0.455217
WBGene00015042	protein_coding	cyp-34A7	V	3961760	3963815	-	10.8176	2.27355	0.50326	-2.35454	0.0185457	0.456631
WBGene00164968	protein_coding	K08H2.10	X	13257847	13260898	+	46.6426	0.663729	0.2512	2.35403	0.018571	0.456631
WBGene00000169	protein_coding	aqp-1	II	7235834	7238349	-	1052.52	1.20371	0.113657	-2.3535	0.0185977	0.456642
WBGene00015056	protein_coding	B0222.5	V	9152321	9154872	-	848.391	1.14832	0.0849055	-2.34989	0.0187787	0.460436
WBGene00005641	protein_coding	sro-1	II	7460110	7463614	-	113.696	0.786374	0.147584	2.34926	0.0188108	0.460572
WBGene00004238	protein_coding	ptr-24	X	13338052	13348118	+	1728	1.65693	0.310392	-2.34709	0.0189209	0.461349
WBGene00005141	protein_coding	srd-64	III	1692081	1695106	-	20.9607	0.552648	0.364526	2.34706	0.0189221	0.461349
WBGene00011673	protein_coding	cyp-13A6	II	9800761	9802721	-	74.4368	1.33526	0.177682	-2.34754	0.0188978	0.461349
WBGene00006530	protein_coding	tba-4	II	10918706	10920202	+	5553.32	1.14341	0.0825234	-2.34285	0.0191369	0.463618
WBGene00012101	protein_coding	zip-10	V	11650079	11650774	-	405.832	0.730686	0.193179	2.3433	0.019114	0.463618
WBGene00012850	protein_coding	Y44A6C.1	V	20713920	20716872	+	395.719	0.796395	0.140178	2.34304	0.0191273	0.463618
WBGene00018886	protein_coding	npr-28	X	8348537	8351059	-	113.489	1.41241	0.212581	-2.34336	0.0191108	0.463618
WBGene00022608	protein_coding	madf-9	IV	3637079	3640265	+	890.611	0.795899	0.140587	2.34263	0.0191485	0.463618
WBGene00001078	protein_coding	dpy-19	III	8659872	8667482	-	334.905	1.21421	0.11963	-2.34073	0.0192459	0.465329
WBGene00016018	protein_coding	C23H3.2	II	61302	64340	+	3163.59	1.16076	0.091901	-2.34019	0.0192739	0.465358
WBGene00009331	protein_coding	F32D8.7	V	10898435	10900701	+	1352.78	1.13681	0.0790764	-2.33939	0.0193151	0.465706
WBGene00017041	protein_coding	D2007.1	III	8155470	8155989	+	195.569	0.816412	0.12513	2.33862	0.0193551	0.465854
WBGene00018031	protein_coding	F35B3.4	X	17019616	17020958	-	5634.2	1.18322	0.103802	-2.33824	0.0193749	0.465854
WBGene00010761	protein_coding	K10H10.5	II	14501747	14502543	+	31.8481	1.61696	0.296611	-2.33735	0.0194212	0.466325
WBGene00014149	protein_coding	fbxb-70	I	14955647	14957097	-	5.57681	2.88954	0.655986	-2.33365	0.0196141	0.470305
WBGene00001749	protein_coding	gst-1	III	9059314	9060181	+	4962.24	1.10492	0.0617083	-2.33257	0.0196705	0.470453
WBGene00004307	protein_coding	rap-1	IV	8916408	8918890	-	2643.5	0.901381	0.064233	2.33199	0.0197014	0.470453
WBGene00016450	protein_coding	clec-5	III	4881909	4883606	-	3732.3	1.38915	0.203332	-2.33216	0.0196921	0.470453
WBGene00017001	protein_coding	D1007.3	I	4575782	4577204	-	38.8873	0.663779	0.253646	2.33091	0.0197583	0.471023
WBGene00020463	protein_coding	cec-6	IV	5544860	5548459	+	954.047	0.873115	0.0839976	2.3305	0.0197795	0.471023
WBGene00001506	protein_coding	fut-2	V	6573983	6575797	-	70.0774	1.39286	0.205321	-2.32832	0.0198951	0.473128
WBGene00013693	protein_coding	Y105E8B.9	I	14675600	14682566	-	360.563	1.17123	0.0979967	-2.32687	0.0199723	0.474101
WBGene00270320	protein_coding	F27D9.13	X	7665735	7667141	-	101.675	1.29908	0.162254	-2.32652	0.0199906	0.474101
WBGene00044006	protein_coding	nlp-82	II	9251788	9254312	-	75.9554	0.751659	0.177221	2.32393	0.0201292	0.476739
WBGene00000412	protein_coding	cdr-1	V	15921309	15922818	+	21.3508	1.94045	0.411789	-2.32253	0.0202044	0.477869
WBGene00008686	protein_coding	F11A10.5	IV	12094372	12096692	+	1376.22	0.845045	0.104638	2.32135	0.020268	0.478722
WBGene00015561	protein_coding	C07A12.7	X	4517748	4521069	-	1530.79	1.13068	0.0764042	-2.31916	0.0203864	0.479688
WBGene00015884	protein_coding	C17B7.10	V	3340179	3342006	-	54.6179	1.49838	0.251586	-2.31892	0.0203996	0.479688
WBGene00019628	protein_coding	pup-2	III	5185920	5188646	+	2432.35	0.81109	0.130282	2.31855	0.0204193	0.479688
WBGene00019686	protein_coding	K12H6.6	II	2828594	2831233	-	1162.06	0.883642	0.0769409	2.31952	0.0203666	0.479688
WBGene00000913	protein_coding	daf-18	IV	419938	425181	-	3553.99	0.795916	0.142065	2.31804	0.0204469	0.479688
WBGene00017838	protein_coding	F26G1.2	II	4763081	4764174	+	248.082	1.31922	0.172483	-2.31724	0.0204905	0.480063
WBGene00000990	protein_coding	dhs-27	X	3412876	3414708	-	948.237	1.18265	0.104522	-2.31552	0.0205845	0.481616
WBGene00044207	protein_coding	Y6G8.5	V	17614694	17615709	-	41.3802	0.651029	0.267619	2.31376	0.0206809	0.48322
WBGene00016660	protein_coding	C45B2.3	X	6082960	6083333	+	101.868	1.59514	0.291246	-2.3131	0.0207174	0.483424
WBGene00015903	protein_coding	C17E7.9	V	3889287	3890861	-	90.6481	0.658433	0.260866	2.31111	0.0208267	0.485324
WBGene00010442	protein_coding	bus-12	IV	13256051	13259076	+	274.44	1.1815	0.104183	-2.30958	0.0209113	0.486642
WBGene00018057	protein_coding	F35F10.7	V	3286432	3287460	-	52.3487	1.48895	0.248941	-2.30695	0.0210579	0.489398
WBGene00015567	protein_coding	bath-44	II	7394765	7397351	+	1632.01	0.878328	0.0811972	2.30511	0.0211602	0.490466
WBGene00022222	pseudogene	Y73B3A.21	X	34798	41883	+	49.54	1.57145	0.282864	-2.30534	0.0211477	0.490466
WBGene00007942	protein_coding	idh-2	X	11215696	11218305	+	1963.61	1.15261	0.0889358	-2.3039	0.0212285	0.491393
WBGene00009032	protein_coding	bgnt-1.3	V	16254301	16256398	-	7.01953	0.218767	0.953007	2.30065	0.0214115	0.49497
WBGene00009515	protein_coding	clec-170	IV	1266866	1274425	+	207.619	1.56113	0.279522	-2.2989	0.0215106	0.496601
WBGene00019215	protein_coding	H20E11.3	IV	6824894	6826763	+	248.987	1.42979	0.224451	-2.29808	0.0215571	0.497014
WBGene00000566	protein_coding	cnt-2	III	10655018	10677521	+	2090.38	0.816805	0.12718	2.29545	0.0217075	0.499818
WBGene00001713	protein_coding	grl-4	IV	7309838	7310760	-	10923.8	1.1969	0.113075	-2.29317	0.0218383	0.502165
WBGene00000144	protein_coding	apc-10	V	10425362	10426399	-	84.7602	0.67637	0.246517	2.28835	0.0221173	0.50663
WBGene00009155	protein_coding	lhfp-4	IV	17275581	17276864	+	131.6	0.791027	0.147734	2.28926	0.0220642	0.50663
WBGene00010061	protein_coding	F54E12.2	IV	11333079	11337184	-	2485.39	0.853166	0.100119	2.2883	0.0221199	0.50663
WBGene00001951	protein_coding	hlh-4	III	9737469	9738839	-	57.0308	0.696943	0.228043	2.28416	0.0223621	0.506742
WBGene00003551	protein_coding	nas-33	X	6451800	6455179	-	402.634	1.19435	0.112188	-2.28388	0.0223784	0.506742
WBGene00004196	protein_coding	prx-11	I	12971120	12972347	+	348.36	1.42367	0.223051	-2.28474	0.022328	0.506742
WBGene00004301	protein_coding	ram-5	X	14550138	14556297	+	107.247	1.2917	0.16184	-2.28168	0.0225082	0.506742
WBGene00006986	protein_coding	zip-1	III	12333745	12345347	+	957.412	0.885606	0.0767082	2.2848	0.0223248	0.506742
WBGene00009442	protein_coding	F35G12.5	III	4584583	4586753	+	741.81	0.886816	0.0759798	2.28077	0.022562	0.506742
WBGene00010122	protein_coding	F55G11.1	IV	12944887	12946577	-	338.983	1.18444	0.106901	-2.28443	0.0223463	0.506742
WBGene00011799	protein_coding	T16G1.5	V	12937654	12939506	-	446.46	1.24317	0.137388	-2.28565	0.0222748	0.506742
WBGene00011815	protein_coding	bath-43	III	10090862	10098081	-	1667.97	0.850285	0.102577	2.28104	0.0225461	0.506742
WBGene00018302	protein_coding	F41G3.6	II	6742914	6744267	+	867.244	0.879331	0.0812188	2.28422	0.0223584	0.506742
WBGene00019667	protein_coding	spe-49	V	6281359	6284863	+	48.1847	1.4512	0.23543	-2.28197	0.0224913	0.506742
WBGene00021529	protein_coding	Y41G9A.5	X	2946667	2949025	+	2094.12	1.20074	0.115598	-2.28314	0.0224223	0.506742
WBGene00022785	protein_coding	ZK652.6	III	7829411	7832503	+	1189.1	0.895993	0.069259	2.28766	0.0221573	0.506742
WBGene00023271	pseudogene	F19G12.t1	X	1433063	1433143	-	19.5295	1.73891	0.349814	-2.28174	0.0225047	0.506742
WBGene00045331	protein_coding	F14D7.12	V	14300014	14300561	+	57.9759	1.38203	0.20452	-2.28234	0.0224693	0.506742
WBGene00016285	protein_coding	C31B8.12	V	2925193	2927722	-	14.2994	0.498462	0.440564	2.2799	0.0226133	0.507239
WBGene00003012	protein_coding	lin-26	II	7682198	7684760	+	2980.62	0.772332	0.163547	2.2789	0.0226732	0.507273
WBGene00013647	protein_coding	Y105C5B.5	IV	15899935	15901225	-	330.811	1.3248	0.178055	-2.27894	0.0226707	0.507273
WBGene00019766	protein_coding	M4.1	IV	3213764	3219825	+	1453.87	0.860122	0.0954544	2.27739	0.022763	0.507998
WBGene00220250	protein_coding	C09B9.85	IV	5021188	5025746	-	12.0206	2.03262	0.449352	-2.27737	0.0227641	0.507998
WBGene00016535	protein_coding	C39D10.8	X	7879771	7880948	-	467.904	1.17489	0.102127	-2.27686	0.0227945	0.508025
WBGene00011430	protein_coding	T04C12.8	V	11068069	11069358	-	108.397	0.779965	0.157535	2.27579	0.0228583	0.508795
WBGene00020426	protein_coding	T10H10.2	X	2294750	2298193	+	911.725	1.16571	0.0972303	-2.27505	0.0229032	0.509141
WBGene00012810	protein_coding	nceh-1	V	19377444	19381031	+	120.187	0.752484	0.180384	2.27442	0.0229408	0.509326
WBGene00019429	protein_coding	K06A5.1	I	6473207	6476756	+	2565.78	0.917155	0.0548723	2.2737	0.022984	0.509636
WBGene00003842	protein_coding	2023-10-01	I	9888356	9892223	-	115.786	1.25732	0.145419	-2.27172	0.0231036	0.511166
WBGene00023416	protein_coding	spi-1	II	7496247	7497369	+	959.464	1.15343	0.0906576	-2.27158	0.0231118	0.511166
WBGene00017149	protein_coding	EGAP4.1	X	8726798	8727406	-	30.6191	1.58804	0.293983	-2.26969	0.0232265	0.513049
WBGene00010039	protein_coding	F54C8.6	III	9444360	9449931	-	86.1007	0.783561	0.155101	2.26872	0.0232853	0.513695
WBGene00012988	protein_coding	ztf-22	II	13279780	13285829	-	1326.33	0.861071	0.0951817	2.26719	0.0233783	0.514442
WBGene00017362	protein_coding	F10G2.1	V	7332562	7333424	+	1785.04	1.12327	0.0739598	-2.26759	0.0233541	0.514442
WBGene00004059	protein_coding	pmp-2	II	6884049	6887805	-	1424.97	1.40152	0.215343	-2.26145	0.0237315	0.515042
WBGene00004778	protein_coding	ser-3	I	6820532	6823093	-	360.945	0.795682	0.145761	2.26217	0.0236869	0.515042
WBGene00007860	protein_coding	rilp-1	III	3635876	3643670	+	1092.21	0.882491	0.0797189	2.26228	0.0236804	0.515042
WBGene00008563	protein_coding	F07H5.13	II	8790558	8791318	+	85.8211	0.772847	0.164153	2.26463	0.0235353	0.515042
WBGene00010368	protein_coding	H06A10.1	X	13507564	13510094	+	264.286	1.2253	0.129607	-2.26169	0.0237166	0.515042
WBGene00011990	protein_coding	T24D5.2	X	12583799	12586439	-	449.593	1.22337	0.128399	-2.26533	0.0234926	0.515042
WBGene00012193	protein_coding	vps-25	I	12733287	12741275	-	773.652	1.1348	0.0806426	-2.26232	0.0236779	0.515042
WBGene00015407	protein_coding	C03H5.5	II	382309	385358	-	355.9	1.17355	0.102016	-2.2632	0.0236236	0.515042
WBGene00017331	protein_coding	ugt-40	V	7139477	7141964	-	91.335	1.34204	0.187416	-2.26465	0.0235343	0.515042
WBGene00019965	protein_coding	R08F11.1	V	3777553	3784213	-	789.972	1.28785	0.161165	-2.26455	0.0235403	0.515042
WBGene00077489	protein_coding	C04G6.13	II	5094245	5095370	+	24.4064	0.505195	0.435148	2.2638	0.0235863	0.515042
WBGene00009104	pseudogene	F25C8.1	V	20907470	20909746	-	25.3541	0.595437	0.330955	2.26006	0.0238173	0.515616
WBGene00017501	protein_coding	pud-3	V	2324510	2326827	-	159.476	0.554162	0.376776	2.26028	0.0238038	0.515616
WBGene00020652	protein_coding	egg-4	I	3932210	3934813	+	752.462	0.749005	0.184555	2.25922	0.0238695	0.516103
WBGene00019963	protein_coding	R08E5.3	V	3772021	3775546	+	307.342	1.6362	0.314527	-2.25848	0.0239159	0.516465
WBGene00019268	protein_coding	H41C03.1	II	5854422	5857172	+	613.01	1.21889	0.126501	-2.25748	0.0239784	0.517172
WBGene00008794	protein_coding	F14D7.7	V	14306475	14306871	-	91.0114	0.775692	0.162526	2.25469	0.024153	0.518364
WBGene00009553	protein_coding	hinf-1	I	14791040	14794371	+	1087.29	0.873742	0.086355	2.25488	0.0241409	0.518364
WBGene00013541	protein_coding	lonp-2	III	12107774	12113471	+	1048.37	1.41782	0.223275	-2.25587	0.0240787	0.518364
WBGene00206538	protein_coding	C09G5.13	II	10717336	10719579	+	30.7292	0.673661	0.252661	2.25561	0.024095	0.518364
WBGene00044707	protein_coding	pals-15	I	13143201	13144588	+	5.1711	0.362438	0.649806	2.25328	0.0242417	0.519628
WBGene00044019	protein_coding	C55A6.12	V	11501444	11503127	-	1732.73	1.14221	0.0851853	-2.25185	0.0243316	0.520913
WBGene00021979	protein_coding	Y58A7A.5	V	5085886	5086969	-	408.234	0.692596	0.235468	2.25047	0.0244191	0.522143
WBGene00018363	protein_coding	nlp-52	III	761779	762392	+	56.0193	1.47837	0.250791	-2.24892	0.0245175	0.523602
WBGene00021864	protein_coding	fbxa-1	III	2305942	2308008	-	40.8065	1.45339	0.239935	-2.24822	0.0245623	0.523916
WBGene00010630	protein_coding	ttll-15	V	10358544	10361430	+	312.792	1.19403	0.113902	-2.2461	0.0246973	0.525506
WBGene00018523	protein_coding	lact-1	X	7258116	7260377	-	148.783	1.23553	0.135843	-2.24619	0.0246919	0.525506
WBGene00014755	pseudogene	F40F12.8	III	9921200	9921892	+	61.1451	0.718072	0.212925	2.24397	0.0248341	0.527755
WBGene00020889	protein_coding	T28C12.2	V	6329197	6331074	+	98.143	1.33686	0.186692	-2.24351	0.0248637	0.527755
WBGene00017660	protein_coding	F21C10.11	V	9123489	9123809	+	271.244	0.8375	0.114099	2.24226	0.0249443	0.528819
WBGene00011679	protein_coding	ucr-2.2	X	15173904	15178145	+	3668.85	1.12042	0.0732199	-2.24045	0.0250618	0.530018
WBGene00077697	protein_coding	F58E6.13	V	9745240	9749228	+	931.155	1.2546	0.146037	-2.24074	0.025043	0.530018
WBGene00007328	protein_coding	pho-10	II	9918125	9920568	-	15.1135	0.516071	0.426385	2.23825	0.0252046	0.53239
WBGene00014732	pseudogene	F09F3.8	V	13869888	13872529	+	64.4836	1.41409	0.223397	-2.23759	0.0252477	0.532653
WBGene00007866	protein_coding	C32H11.3	IV	12918611	12920393	+	68.3164	1.37997	0.207799	-2.236	0.0253516	0.534197
WBGene00009035	protein_coding	gfat-2	IV	11410228	11413001	+	2262.27	0.702324	0.228255	2.23343	0.0255207	0.537108
WBGene00017898	protein_coding	F28C10.3	X	531841	535834	-	415.178	0.836916	0.11504	2.23267	0.0255707	0.537511
WBGene00007304	protein_coding	ttr-39	IV	10088367	10089894	-	178.318	0.826776	0.123015	2.23089	0.0256885	0.538684
WBGene00009047	pseudogene	F22B8.4	V	16086572	16088217	+	63.0599	0.62339	0.305594	2.23104	0.0256782	0.538684
WBGene00002957	protein_coding	let-858	II	11022370	11027909	+	1.12993e+06	0.872251	0.0884178	2.23014	0.025738	0.539071
WBGene00009454	protein_coding	F36A2.7	I	8813761	8814979	+	11467.3	1.08766	0.054477	-2.22523	0.0260659	0.545282
WBGene00003196	protein_coding	mel-11	II	9358531	9369098	+	3783.83	0.901509	0.0672641	2.22386	0.0261579	0.545732
WBGene00008081	protein_coding	athp-1	III	10882345	10893672	+	1245.86	0.883798	0.0801485	2.22351	0.0261816	0.545732
WBGene00010731	protein_coding	K10C3.4	I	9853658	9863492	+	3142.46	0.87965	0.0831805	2.22406	0.0261444	0.545732
WBGene00001389	protein_coding	far-5	V	12995569	12996836	+	151.579	1.25071	0.145224	-2.22239	0.026257	0.546648
WBGene00010483	protein_coding	K01G12.3	IV	14193430	14195989	+	9.06852	0.441315	0.531432	2.22064	0.0263753	0.548119
WBGene00017244	protein_coding	apy-1	X	7568137	7569722	-	3061.7	1.26282	0.151617	-2.22041	0.0263907	0.548119
WBGene00019837	protein_coding	R02F2.8	III	5492925	5495268	-	327.925	1.18085	0.108039	-2.21976	0.0264347	0.548379
WBGene00001582	protein_coding	gfi-2	I	9737823	9744190	+	2965.55	0.900543	0.0681394	2.21799	0.0265554	0.550225
WBGene00019659	protein_coding	K11H12.3	IV	671634	673480	-	192.772	1.47658	0.253559	-2.21746	0.0265913	0.550314
WBGene00010323	protein_coding	dhhc-12	I	10522091	10523996	+	76.6795	1.31777	0.17974	-2.21488	0.0267681	0.550695
WBGene00011320	protein_coding	T01C3.3	V	14991707	14992677	-	724.613	0.679845	0.251306	2.21532	0.0267383	0.550695
WBGene00013862	protein_coding	wdr-5.3	V	10737116	10739350	+	833.041	0.854973	0.101999	2.21619	0.0266787	0.550695
WBGene00017640	protein_coding	F20D6.11	V	8196774	8199094	-	1053.92	1.14757	0.0896518	-2.21501	0.0267591	0.550695
WBGene00018483	protein_coding	F45F2.11	V	8519346	8520896	-	916.278	0.830043	0.121288	2.21574	0.0267095	0.550695
WBGene00008018	protein_coding	tbc-8	III	10364951	10373231	+	667.073	0.849178	0.106559	2.21343	0.0268678	0.552092
WBGene00011449	protein_coding	T04H1.2	V	12241962	12245059	-	3142.74	0.867648	0.092574	2.21247	0.0269341	0.5528
WBGene00015857	protein_coding	C16D9.1	V	8259316	8261315	+	749.947	1.2102	0.124433	-2.21195	0.0269698	0.552881
WBGene00019801	protein_coding	aak-1	III	8756995	8761101	-	763.42	0.844293	0.110497	2.20986	0.0271146	0.554542
WBGene00044723	protein_coding	K11H12.11	IV	668962	670555	-	79.4615	1.30611	0.174329	-2.21008	0.0270993	0.554542
WBGene00007694	protein_coding	C23H4.6	X	12235621	12240781	+	128.565	0.786352	0.157038	2.20808	0.0272386	0.555667
WBGene00019476	protein_coding	timp-1	V	8207235	8208013	+	338.39	1.17425	0.104968	-2.2077	0.0272655	0.555667
WBGene00020449	protein_coding	fbxa-54	III	956334	957947	+	113.239	1.44087	0.238642	-2.20807	0.0272391	0.555667
WBGene00001500	protein_coding	ftn-1	V	7546468	7548012	-	744.417	0.776666	0.165297	2.20594	0.0273885	0.556768
WBGene00012128	protein_coding	nra-1	IV	17281456	17284199	-	1417.14	0.875852	0.0867114	2.20548	0.0274204	0.556768
WBGene00016063	protein_coding	delm-2	I	4109407	4112385	+	171.777	0.630368	0.30197	2.20464	0.0274797	0.556768
WBGene00201679	ncRNA	R02D5.22	V	14506109	14506323	+	6.87031	2.32357	0.551361	-2.20607	0.0273789	0.556768
WBGene00219451	protein_coding	F52D2.12	X	1978014	1980938	+	685.477	1.15586	0.0947696	-2.20504	0.0274516	0.556768
WBGene00009203	protein_coding	aptf-3	II	8594190	8596294	+	345.332	0.826052	0.125111	2.20362	0.0275514	0.557571
WBGene00012019	protein_coding	dkf-2	V	16747559	16788435	+	1416	0.890161	0.0761966	2.20301	0.0275944	0.557791
WBGene00009002	protein_coding	hint-1	I	7279658	7280501	-	1202.2	1.10126	0.063181	-2.20251	0.0276293	0.557848
WBGene00003124	protein_coding	mai-1	X	3114668	3116538	-	627.399	0.853513	0.103997	2.19733	0.0279967	0.563052
WBGene00003707	protein_coding	nhr-117	V	1619194	1621536	-	174.293	1.38066	0.211762	-2.19758	0.0279793	0.563052
WBGene00020878	protein_coding	T28A11.16	V	3258372	3259218	-	346.061	1.21005	0.125124	-2.19836	0.0279232	0.563052
WBGene00044349	protein_coding	Y71G12B.32	I	1813909	1816061	-	32.6033	1.47857	0.2568	-2.19705	0.0280166	0.563052
WBGene00001413	protein_coding	fem-3	IV	9104966	9107609	+	220.275	0.796342	0.149703	2.19462	0.0281912	0.565907
WBGene00008227	protein_coding	C50B8.5	V	13580993	13584643	+	157.315	0.794805	0.151092	2.19289	0.028315	0.566442
WBGene00009453	protein_coding	F36A2.3	I	8798785	8801694	+	1415.39	1.18516	0.11176	-2.19289	0.0283156	0.566442
WBGene00016464	protein_coding	C36B7.1	X	7112889	7114863	+	7.91713	2.36266	0.56564	-2.19293	0.0283123	0.566442
WBGene00010760	protein_coding	K10H10.4	II	14500422	14501663	+	543.427	1.20242	0.121357	-2.19136	0.0284258	0.566691
WBGene00016603	protein_coding	met-1	I	4254380	4264699	+	2165.99	0.883189	0.0817721	2.19153	0.0284137	0.566691
WBGene00016713	pseudogene	C46E10.9	II	3727690	3729835	-	70.9327	0.588451	0.348978	2.19213	0.0283698	0.566691
WBGene00007543	protein_coding	fipr-7	V	10229807	10230163	+	244.492	1.22753	0.135017	-2.19052	0.0284864	0.567249
WBGene00020382	protein_coding	T09B4.8	I	6164719	6166539	-	2379.3	1.12881	0.0798219	-2.18987	0.0285333	0.567533
WBGene00007765	protein_coding	C27B7.9	IV	8915472	8916110	-	325.26	1.35576	0.200597	-2.18895	0.0286005	0.568217
WBGene00018533	protein_coding	F47B7.2	X	3772763	3778080	+	3040.61	1.15086	0.0926282	-2.1884	0.0286405	0.568363
WBGene00008829	protein_coding	cyp-35D1	V	16069238	16071301	+	20.5561	0.587874	0.350317	2.18779	0.0286847	0.568592
WBGene00010858	protein_coding	M04C9.3	I	9352882	9354541	-	218.91	1.22407	0.133379	-2.18693	0.0287476	0.569089
WBGene00014858	pseudogene	W09C5.3	I	13635042	13635958	+	5.89899	2.4419	0.589058	-2.18655	0.0287752	0.569089
WBGene00015333	protein_coding	slc-17.3	III	7862583	7865306	-	95.3165	1.41086	0.227197	-2.18566	0.0288404	0.569729
WBGene00011985	protein_coding	T24D1.2	I	9953409	9955873	-	1153.73	0.834601	0.119394	2.18471	0.0289099	0.570453
WBGene00009947	protein_coding	ttc-36	II	10030195	10030970	+	982.278	1.20203	0.121547	-2.18407	0.0289572	0.57074
WBGene00007507	protein_coding	C10C5.3	IV	9374733	9376492	+	124.352	0.711417	0.225194	2.18137	0.0291558	0.573354
WBGene00011330	protein_coding	T01D3.6	V	13716824	13720402	+	5854.19	1.33582	0.191472	-2.18165	0.0291351	0.573354
WBGene00015807	protein_coding	C16A3.2	III	6389833	6390841	+	141.483	0.790526	0.155542	2.18021	0.029242	0.574052
WBGene00016629	protein_coding	C44B7.7	II	6879185	6880180	-	405.697	1.20996	0.126129	-2.18	0.0292574	0.574052
WBGene00011736	protein_coding	T12D8.9	III	13617104	13621439	+	3692.11	1.18408	0.111845	-2.17947	0.0292965	0.574172
WBGene00007402	protein_coding	ugt-60	III	9676320	9679051	-	401.885	1.19205	0.116424	-2.17689	0.0294887	0.574699
WBGene00009856	protein_coding	clec-24	V	16862012	16863890	+	114.695	0.780785	0.163973	2.17721	0.0294651	0.574699
WBGene00011805	protein_coding	T16G12.4	III	10057822	10058684	+	306.883	0.687715	0.2481	2.17702	0.0294792	0.574699
WBGene00013520	protein_coding	best-21	IV	15302421	15309408	+	260.596	1.20735	0.124835	-2.17759	0.0294366	0.574699
WBGene00044676	protein_coding	fbxa-42	III	2260004	2261445	-	11.6024	0.536525	0.412421	2.17807	0.0294009	0.574699
WBGene00009649	protein_coding	F43C1.5	III	4229141	4230427	+	154.361	1.25492	0.150554	-2.17592	0.0295609	0.574817
WBGene00019227	protein_coding	sgca-1	X	6787256	6789578	-	623.438	1.19598	0.118641	-2.17623	0.0295384	0.574817
WBGene00008254	protein_coding	C51E3.9	V	10145905	10148977	+	1091.29	1.14172	0.0879462	-2.17409	0.0296986	0.576324
WBGene00008723	pseudogene	F12F6.8	IV	11554489	11558261	-	16.8488	0.561032	0.383553	2.17401	0.0297047	0.576324
WBGene00015573	protein_coding	C07G1.7	IV	8210954	8211828	-	11.9289	2.02392	0.468034	-2.17324	0.0297619	0.576791
WBGene00006555	protein_coding	tbx-36	IV	11950570	11952208	+	51.7737	0.67053	0.265663	2.17051	0.0299679	0.579684
WBGene00020581	protein_coding	T19D12.6	II	6637093	6643117	-	2509.35	0.916485	0.0579697	2.17038	0.0299779	0.579684
WBGene00007605	protein_coding	hrg-7	V	12742041	12744207	+	2008.37	1.47832	0.260127	-2.16802	0.0301572	0.580568
WBGene00010661	protein_coding	tyr-2	III	13744222	13747287	+	5724.63	1.11203	0.0706527	-2.16828	0.0301376	0.580568
WBGene00014698	protein_coding	C37A5.3	I	14154769	14155249	-	36.1193	0.634184	0.303024	2.16823	0.0301414	0.580568
WBGene00018971	protein_coding	clec-67	IV	3922165	3925045	+	560.567	0.803033	0.145936	2.16854	0.0301179	0.580568
WBGene00008021	protein_coding	C39B10.1	X	10460546	10463580	-	76.8067	0.722492	0.216414	2.16689	0.030243	0.581576
WBGene00015041	protein_coding	cyp-34A6	V	3958160	3961358	-	71.5186	1.31886	0.184341	-2.16606	0.0303068	0.582158
WBGene00015925	protein_coding	C17H11.5	X	8183008	8185133	-	30.5614	1.56799	0.299711	-2.16513	0.0303781	0.582241
WBGene00219770	lincRNA	linc-40	III	1325891	1327724	+	11.336	0.495951	0.467249	2.16529	0.0303652	0.582241
WBGene00019779	protein_coding	endu-2	X	8242056	8247869	+	3477.44	1.55528	0.294411	-2.16425	0.0304453	0.582887
WBGene00000741	protein_coding	col-168	X	6326191	6327375	+	2508.83	1.23424	0.140339	-2.16354	0.0304997	0.583286
WBGene00013445	protein_coding	Y66D12A.19	III	11509081	11511467	+	688.913	0.871715	0.0915735	2.16297	0.0305435	0.583481
WBGene00008205	protein_coding	sams-1	X	11965962	11969784	+	18458.1	1.24774	0.147773	-2.16089	0.0307035	0.585253
WBGene00022633	protein_coding	ZC581.3	I	6651220	6655430	+	434.232	0.858114	0.102147	2.16117	0.030682	0.585253
WBGene00021520	pseudogene	Y41D4B.18	IV	1558053	1559633	+	477.055	0.837534	0.118433	2.1597	0.0307956	0.586364
WBGene00015190	protein_coding	B0432.9	II	282576	283694	-	78.5922	1.31365	0.182313	-2.15879	0.0308661	0.587064
WBGene00011699	protein_coding	cyp-34A2	V	15288924	15291107	-	211.309	1.21783	0.131879	-2.15588	0.0310934	0.590741
WBGene00014209	protein_coding	ZK1067.3	II	9223269	9225176	+	824.818	0.891006	0.0772613	2.15493	0.0311677	0.59086
WBGene00044920	pseudogene	F20G2.7	V	13758090	13759945	+	124.91	1.23379	0.140635	-2.15524	0.0311434	0.59086
WBGene00077732	protein_coding	szy-4	II	6198696	6201628	+	911.78	0.780404	0.166061	2.15407	0.0312348	0.591487
WBGene00001625	protein_coding	glt-7	IV	532135	535703	+	57.4012	1.35605	0.204238	-2.15148	0.0314381	0.594044
WBGene00016755	protein_coding	C49A9.1	IV	6228203	6230025	+	54.997	1.4318	0.240678	-2.15155	0.0314329	0.594044
WBGene00017969	protein_coding	F32A5.3	II	7232853	7235920	+	2559.49	1.56809	0.301857	-2.15006	0.0315503	0.595517
WBGene00016017	protein_coding	C23G10.11	III	6215164	6215576	-	8.00132	2.48646	0.611457	-2.14912	0.0316251	0.59628
WBGene00006952	protein_coding	wrt-6	X	3480251	3483649	+	1621.2	1.19801	0.121366	-2.14752	0.0317518	0.596421
WBGene00009952	protein_coding	acaa-2	III	13344917	13346866	+	5698.22	1.16217	0.100977	-2.1473	0.0317698	0.596421
WBGene00020891	protein_coding	T28C12.4	V	6316932	6326390	+	614.403	1.22549	0.136601	-2.14753	0.0317514	0.596421
WBGene00044067	protein_coding	zipt-7.1	IV	17285733	17287454	-	752.058	0.814775	0.137555	2.14842	0.0316802	0.596421
WBGene00004474	protein_coding	rps-5	IV	11110102	11111045	-	60818.6	1.18503	0.114186	-2.1449	0.0319605	0.598616
WBGene00011796	protein_coding	T16G1.2	V	12929478	12932966	+	726.934	1.21219	0.129429	-2.14492	0.0319589	0.598616
WBGene00044166	protein_coding	C54C6.7	III	3545740	3546419	-	66.2457	0.736412	0.205832	2.14454	0.03199	0.598616
WBGene00000496	protein_coding	chs-1	I	7554855	7559916	+	2016.89	0.750227	0.193453	2.14316	0.0321001	0.598742
WBGene00009163	protein_coding	drsh-1	I	9781338	9785722	-	646.026	0.864647	0.0978789	2.14363	0.0320625	0.598742
WBGene00015117	protein_coding	B0294.1	X	1896662	1897343	-	53.3255	1.50161	0.273647	-2.14333	0.0320869	0.598742
WBGene00007334	protein_coding	C05C10.7	II	9938106	9938971	-	219.821	0.821133	0.132736	2.14194	0.0321983	0.599931
WBGene00019917	protein_coding	clec-43	II	944066	946157	+	265.784	0.74162	0.201531	2.13986	0.0323663	0.602416
WBGene00008874	protein_coding	F15H10.7	V	10403184	10406424	-	42.9704	1.40603	0.229927	-2.13821	0.0324998	0.602964
WBGene00012265	protein_coding	W04G5.4	I	11630064	11632879	+	16.3821	0.588592	0.357552	2.1386	0.032468	0.602964
WBGene00018279	protein_coding	F41C6.6	X	6880909	6881571	-	51.5394	0.710297	0.230801	2.13823	0.0324978	0.602964
WBGene00004995	protein_coding	spp-10	IV	8477182	8480656	+	5773.46	1.14064	0.0888745	-2.13606	0.0326747	0.602991
WBGene00007048	protein_coding	nfx-1	III	6375379	6379190	+	4146.26	0.858987	0.102649	2.13632	0.0326537	0.602991
WBGene00010722	protein_coding	K09E4.4	II	14114213	14122165	-	479.997	0.86583	0.0972706	2.13676	0.0326174	0.602991
WBGene00020941	protein_coding	W02D7.5	V	8297700	8299244	-	95.2297	0.783828	0.164408	2.13732	0.0325723	0.602991
WBGene00021355	protein_coding	Y37E3.17	I	2128590	2145971	+	5382.73	1.15848	0.0992937	-2.13741	0.0325644	0.602991
WBGene00007339	protein_coding	C05D12.1	II	11412232	11415820	-	439.464	1.23509	0.142644	-2.13552	0.0327182	0.603152
WBGene00012435	protein_coding	flh-1	IV	9261808	9264265	-	924.575	0.830979	0.125139	2.13455	0.0327976	0.603976
WBGene00010597	protein_coding	K06A4.7	V	9490028	9491715	-	3047.13	0.890257	0.0786102	2.13339	0.0328927	0.604447
WBGene00018515	protein_coding	F46G11.2	X	5788096	5790345	+	682.962	1.19308	0.119375	-2.13349	0.0328842	0.604447
WBGene00017983	protein_coding	F32D1.3	V	4349774	4361552	-	194.865	0.841295	0.1169	2.13273	0.0329465	0.604605
WBGene00019738	protein_coding	clec-265	X	3031723	3033203	+	990.235	1.25575	0.154074	-2.13244	0.0329709	0.604605
WBGene00010439	protein_coding	JC8.7	IV	13247261	13250699	+	494.479	0.88098	0.0859105	2.12802	0.0333358	0.609666
WBGene00022814	protein_coding	ZK742.4	V	7810228	7811785	-	110.349	1.27956	0.16714	-2.12782	0.0333521	0.609666
WBGene00044121	protein_coding	gcp-2.3	X	11542129	11545061	+	81.2218	1.3172	0.186753	-2.12835	0.0333078	0.609666
WBGene00018931	protein_coding	ugt-52	IV	778784	784182	+	132.374	0.761185	0.185134	2.12646	0.0334652	0.611091
WBGene00008588	protein_coding	F08G12.5	X	11308864	11310285	-	84.3581	0.757562	0.188503	2.12498	0.0335885	0.612058
WBGene00010317	protein_coding	idh-1	IV	9439043	9440893	-	14656.3	1.09406	0.0610346	-2.12498	0.0335885	0.612058
WBGene00006765	protein_coding	unc-29	I	8897613	8901435	-	143.9	1.27066	0.162821	-2.12246	0.0337991	0.612684
WBGene00011095	protein_coding	gana-1	V	12087234	12088931	+	1332.15	1.22877	0.140012	-2.12275	0.0337745	0.612684
WBGene00018061	protein_coding	arrd-19	V	3313286	3315516	-	467.858	1.16294	0.10259	-2.12274	0.033776	0.612684
WBGene00018724	protein_coding	F53A9.1	X	8711590	8711911	+	611.546	0.831596	0.125259	2.12396	0.0336733	0.612684
WBGene00021031	protein_coding	W04H10.2	II	605584	605995	+	15.3578	1.68167	0.35326	-2.12279	0.0337715	0.612684
WBGene00008739	protein_coding	F13D12.3	II	11720444	11722308	+	2480.15	1.3337	0.195968	-2.11991	0.0340138	0.613393
WBGene00010037	protein_coding	F54C8.4	III	9441557	9443634	-	4352.8	0.922004	0.0552637	2.11992	0.0340128	0.613393
WBGene00015124	protein_coding	anmt-1	III	8684808	8686481	+	278.015	1.18697	0.116648	-2.1199	0.0340146	0.613393
WBGene00021503	protein_coding	ctsa-2	III	6612516	6615134	+	1734.38	1.37651	0.217467	-2.11991	0.0340138	0.613393
WBGene00021537	protein_coding	Y42H9AR.2	IV	8099918	8101424	+	14.1519	0.580248	0.370406	2.11999	0.0340066	0.613393
WBGene00045208	protein_coding	F13E9.15	IV	10889471	10889878	-	106.084	0.743038	0.202184	2.11932	0.0340638	0.613642
WBGene00012261	protein_coding	lpr-3	X	11057401	11059794	+	11794.5	1.18527	0.115803	-2.11757	0.0342115	0.615666
WBGene00015497	protein_coding	nhr-76	IV	627537	633954	+	372.74	0.820915	0.13449	2.11685	0.0342724	0.616123
WBGene00019167	protein_coding	H06I04.1	III	3091850	3100468	+	597.921	0.879217	0.0877521	2.11629	0.0343204	0.616349
WBGene00020087	pseudogene	R119.1	I	357240	363901	-	1070.08	0.879475	0.0876111	2.11487	0.0344411	0.617877
WBGene00015286	protein_coding	best-3	II	12985	16001	+	260.541	1.16413	0.103721	-2.11391	0.0345234	0.618104
WBGene00020566	protein_coding	ttr-7	III	606004	606994	+	699.908	1.28112	0.169074	-2.11389	0.0345248	0.618104
WBGene00006633	protein_coding	tsp-7	I	9970037	9973177	-	264.076	0.843374	0.116352	2.11217	0.034672	0.620102
WBGene00010183	protein_coding	fipr-13	V	10064503	10064939	+	39.9554	0.625872	0.320157	2.11166	0.0347159	0.620247
WBGene00007085	protein_coding	AH10.4	V	14137348	14137640	-	22.1287	0.651473	0.293023	2.10982	0.0348743	0.622343
WBGene00007757	protein_coding	C27A7.6	V	12124850	12130788	-	247.939	0.825338	0.131286	2.10946	0.0349048	0.622343
WBGene00020219	protein_coding	T05A7.1	II	4678026	4679638	+	467.215	1.17309	0.109204	-2.10899	0.0349455	0.62243
WBGene00006466	protein_coding	tag-115	IV	13237281	13239441	-	415.96	0.861574	0.102029	2.10679	0.0351358	0.623904
WBGene00008894	protein_coding	F16H6.4	V	18198721	18205815	+	141.24	1.24077	0.147709	-2.10711	0.035108	0.623904
WBGene00018430	protein_coding	nhr-142	V	5785959	5790507	-	163.672	1.2472	0.151245	-2.10713	0.0351063	0.623904
WBGene00000717	protein_coding	col-144	V	9159642	9160642	-	18765.6	1.25681	0.156752	-2.10378	0.0353973	0.625108
WBGene00002242	protein_coding	kvs-1	X	7690590	7707086	-	165.71	0.839999	0.119484	2.10522	0.035272	0.625108
WBGene00004425	protein_coding	rpl-13	I	3788036	3788909	+	72885.2	1.16796	0.106465	-2.10392	0.0353858	0.625108
WBGene00004993	protein_coding	spp-8	IV	8481664	8483710	+	2739.09	1.24482	0.150162	-2.10395	0.0353826	0.625108
WBGene00015707	protein_coding	C12D5.4	V	7672112	7673253	+	16.2537	0.544647	0.416456	2.10492	0.0352981	0.625108
WBGene00018326	pseudogene	cyp-25A5	IV	3327481	3329645	-	30.1563	1.66946	0.351495	-2.10353	0.0354195	0.625108
WBGene00014000	protein_coding	ZK550.6	IV	17260307	17262485	-	1765.05	1.24062	0.147941	-2.10259	0.0355016	0.625923
WBGene00012356	protein_coding	W09D6.1	III	11068858	11072981	+	600.374	0.880306	0.0875365	2.10111	0.0356317	0.626311
WBGene00016266	protein_coding	idhg-2	I	6974558	6977100	+	851.993	1.19795	0.123988	-2.10153	0.035594	0.626311
WBGene00021721	protein_coding	Y49F6B.9	II	3493934	3499426	-	381.926	0.867108	0.0978911	2.10148	0.0355987	0.626311
WBGene00001595	protein_coding	gld-1	I	7695661	7698227	+	5706.38	0.832197	0.126197	2.09991	0.0357363	0.626748
WBGene00009202	protein_coding	aptf-4	II	8590984	8593010	+	20.9601	0.647784	0.298408	2.09919	0.0358003	0.626748
WBGene00011154	protein_coding	R09A8.5	X	12638461	12640559	-	291.652	0.847742	0.113539	2.09887	0.0358287	0.626748
WBGene00011878	protein_coding	ador-1	II	12497217	12502878	-	43.3076	0.690365	0.254755	2.09837	0.0358729	0.626748
WBGene00016987	protein_coding	CC8.2	IV	3645166	3648684	-	894.616	1.1476	0.0946486	-2.0985	0.0358608	0.626748
WBGene00020083	protein_coding	R57.2	X	297234	299287	+	781.58	1.18913	0.119082	-2.09856	0.0358553	0.626748
WBGene00015906	protein_coding	C17E7.13	V	3887750	3889286	-	24.0032	0.641127	0.30572	2.09773	0.035929	0.627099
WBGene00003675	protein_coding	nhr-85	I	13055664	13062122	-	1074.9	0.760515	0.188457	2.09571	0.0361078	0.627697
WBGene00004911	protein_coding	snf-12	X	9029478	9033955	+	302.825	1.17226	0.109393	-2.09607	0.0360761	0.627697
WBGene00016725	protein_coding	C46H3.2	X	1211760	1230758	-	731.53	0.824535	0.132764	2.09655	0.0360335	0.627697
WBGene00019773	protein_coding	M04G7.2	IV	458032	461029	-	75.5008	1.28928	0.1749	-2.09583	0.0360969	0.627697
WBGene00018136	protein_coding	F37A4.6	III	6705815	6707198	+	15.7562	1.7557	0.387569	-2.09522	0.0361515	0.627829
WBGene00003702	protein_coding	nhr-112	V	16722061	16723844	-	537.796	1.15964	0.102013	-2.09461	0.0362056	0.628142
WBGene00010835	protein_coding	M03B6.3	X	13861277	13864292	-	1000.32	1.28211	0.171326	-2.0926	0.0363846	0.630326
WBGene00011860	protein_coding	T20D3.8	IV	9341964	9343152	-	410.111	0.843378	0.117449	2.09239	0.036404	0.630326
WBGene00016137	protein_coding	C26E6.1	III	4956891	4957539	+	12.8817	0.526685	0.442407	2.09081	0.0365453	0.632143
WBGene00044209	pseudogene	Y32F6A.6	V	10447881	10449037	+	1267.75	0.762308	0.187376	2.08967	0.0366479	0.633287
WBGene00008284	protein_coding	C53D6.7	IV	9034845	9037163	-	396.585	1.2821	0.171647	-2.08861	0.0367428	0.6334
WBGene00008558	protein_coding	F07H5.7	II	8792912	8794162	-	54.6021	1.35442	0.209562	-2.08854	0.036749	0.6334
WBGene00010232	protein_coding	F58B3.6	IV	11636648	11638208	+	1977.6	0.905924	0.0682527	2.08838	0.0367638	0.6334
WBGene00009428	pseudogene	F35E12.4	V	13731506	13733387	-	474.367	0.830549	0.12829	2.08794	0.0368034	0.633456
WBGene00020651	protein_coding	T21D12.12	IV	266448	268322	+	635.132	1.16237	0.103992	-2.08735	0.0368564	0.63374
WBGene00012943	protein_coding	bed-2	III	11463665	11470805	-	2294.73	0.852849	0.110091	2.08588	0.0369895	0.635401
WBGene00004469	protein_coding	rps-0	III	4752998	4754083	-	91131.8	1.16477	0.105521	-2.08535	0.0370373	0.635594
WBGene00022497	protein_coding	Y119D3B.21	III	1214951	1215293	+	4529.07	0.873435	0.0936393	2.0849	0.0370786	0.635674
WBGene00000372	protein_coding	cyp-13A7	II	9803620	9805510	+	9.43263	1.94906	0.462161	-2.08321	0.0372324	0.63583
WBGene00003163	protein_coding	mdl-1	X	6742351	6743899	+	1946.76	1.17588	0.112198	-2.08329	0.0372245	0.63583
WBGene00009657	protein_coding	F43G6.4	II	11790759	11797322	+	605.378	0.867032	0.0988112	2.08319	0.037234	0.63583
WBGene00012938	protein_coding	Y47D3A.32	III	11252391	11256646	+	80.4756	1.32418	0.194432	-2.08348	0.0372077	0.63583
WBGene00001156	protein_coding	ech-7	I	14367608	14369773	-	1730.72	0.897734	0.0747754	2.08143	0.0373949	0.637487
WBGene00044792	protein_coding	F59C6.14	I	10526533	10530095	+	160.853	0.812911	0.143577	2.08132	0.0374043	0.637487
WBGene00006947	protein_coding	wrt-1	II	7531145	7533246	+	2669.26	1.22436	0.140373	-2.08035	0.0374938	0.638387
WBGene00015638	protein_coding	C09E7.4	III	6534467	6536995	-	352.758	1.19634	0.124353	-2.07983	0.0375415	0.638573
WBGene00022781	protein_coding	pmt-1	II	5278137	5282525	-	15743	1.32439	0.195147	-2.07702	0.0378002	0.642344
WBGene00019831	protein_coding	R02F2.1	III	5501861	5506392	+	11243.6	0.894216	0.0776888	2.07628	0.0378678	0.642865
WBGene00219673	lincRNA	linc-96	V	5425185	5427031	-	13.0057	0.536348	0.433509	2.07322	0.0381519	0.647056
WBGene00011179	protein_coding	R09H10.1	IV	10600314	10601852	+	18.5492	1.63088	0.340642	-2.07153	0.038309	0.648613
WBGene00015912	protein_coding	fbxc-50	II	3246316	3248174	-	365.351	0.758512	0.192506	2.0714	0.0383218	0.648613
WBGene00016262	protein_coding	C30F12.3	I	6970367	6971879	-	290.111	0.860678	0.104515	2.07103	0.0383556	0.648613
WBGene00000616	protein_coding	col-39	II	10704902	10706019	+	14028.5	1.25417	0.157972	-2.06827	0.0386146	0.648726
WBGene00002221	pseudogene	klp-10	IV	7797192	7800252	+	1593.66	0.871598	0.0958622	2.06824	0.0386176	0.648726
WBGene00003856	protein_coding	odr-10	X	6864313	6865939	-	44.728	0.711305	0.237513	2.06919	0.0385287	0.648726
WBGene00013886	protein_coding	ZC412.5	V	14874198	14875470	-	28.5204	0.651942	0.298245	2.06939	0.0385096	0.648726
WBGene00017143	protein_coding	EEED8.15	II	5419233	5421093	+	27.2333	0.668509	0.280915	2.06818	0.0386235	0.648726
WBGene00017569	protein_coding	F18E9.3	X	8586147	8590290	+	608.232	1.14961	0.097212	-2.06917	0.0385302	0.648726
WBGene00019234	protein_coding	ugt-8	V	4903930	4905918	+	191.122	1.34855	0.208408	-2.07004	0.0384484	0.648726
WBGene00017745	protein_coding	F23F1.4	II	25382	28423	-	1007.45	1.13663	0.0894067	-2.06656	0.0387756	0.650023
WBGene00044997	pseudogene	nspd-11	I	14993824	14993959	+	5.27419	0.402809	0.63476	2.06666	0.0387664	0.650023
WBGene00021512	protein_coding	Y41D4B.4	IV	1660112	1669707	+	819.37	0.870352	0.0969589	2.06612	0.0388176	0.650101
WBGene00003575	protein_coding	ncx-10	V	7930475	7933098	-	45.8944	1.40273	0.236397	-2.06534	0.0388905	0.650695
WBGene00011105	protein_coding	R07E3.4	X	10330547	10331900	-	1450.52	1.21336	0.135158	-2.0643	0.0389889	0.651714
WBGene00005523	protein_coding	sri-11	I	11695339	11697943	-	29.1911	0.686545	0.262927	2.06359	0.0390568	0.652223
WBGene00004182	protein_coding	prk-1	III	6990168	7002310	+	1049.49	0.854506	0.110014	2.0619	0.0392173	0.652396
WBGene00018268	protein_coding	F41C3.2	II	4749968	4751822	+	1368.31	1.17573	0.113256	-2.06215	0.0391938	0.652396
WBGene00019240	protein_coding	H24K24.3	V	911776	916315	+	3372.95	1.10726	0.0712585	-2.06274	0.0391371	0.652396
WBGene00022586	protein_coding	ZC308.4	I	6368270	6369598	+	305.494	0.758507	0.193379	2.06209	0.039199	0.652396
WBGene00006523	protein_coding	tam-1	V	4958603	4963098	-	3528.99	0.882588	0.0874312	2.06092	0.039311	0.65333
WBGene00017538	protein_coding	ceh-49	V	6118332	6120206	-	38.1637	0.634169	0.319103	2.05909	0.039486	0.655611
WBGene00011342	protein_coding	T01G5.7	V	15111960	15113628	+	57.9675	0.597034	0.361557	2.05808	0.0395823	0.656583
WBGene00007324	protein_coding	C05B5.8	III	10005459	10006784	-	733.48	1.17281	0.111763	-2.05767	0.0396214	0.656605
WBGene00003912	protein_coding	pal-1	III	4804708	4809489	-	669.978	0.798819	0.15757	2.05661	0.039724	0.656852
WBGene00006406	protein_coding	srgp-1	IV	11570500	11578699	+	3795.97	0.874752	0.0938688	2.05663	0.0397218	0.656852
WBGene00017706	protein_coding	F22E5.7	II	2642090	2642884	+	11.295	0.538567	0.43417	2.05634	0.0397497	0.656852
WBGene00009192	protein_coding	asah-2	II	10139590	10141406	+	705.255	0.890049	0.0817419	2.05577	0.0398044	0.657132
WBGene00012255	protein_coding	lpr-6	X	11059994	11061868	+	5177.3	1.15699	0.102362	-2.05519	0.0398603	0.65743
WBGene00001362	protein_coding	exc-1	X	15470795	15477402	-	63.5929	1.31588	0.192951	-2.0525	0.0401216	0.660163
WBGene00008335	protein_coding	C55A6.6	V	11513665	11514737	-	130.217	1.25073	0.157297	-2.05199	0.0401705	0.660163
WBGene00010730	protein_coding	ensa-1	I	9850020	9851791	-	2358.24	0.897674	0.0759275	2.05112	0.0402556	0.660163
WBGene00015921	protein_coding	C17H11.1	X	8173910	8180865	+	76.2893	1.45425	0.263309	-2.05187	0.0401823	0.660163
WBGene00017949	protein_coding	F31D5.6	II	4209738	4210066	+	17.74	1.70223	0.373813	-2.05296	0.0400765	0.660163
WBGene00044079	protein_coding	tag-241	X	11824184	11836162	+	2054.23	1.14789	0.0970332	-2.05074	0.0402918	0.660163
WBGene00045061	protein_coding	Y57G11B.8	IV	14578262	14578700	-	7.02458	0.407253	0.63184	2.05116	0.0402514	0.660163
WBGene00007896	protein_coding	C33D3.5	X	10491344	10497264	+	7.89203	2.2158	0.560224	-2.04888	0.0404742	0.661282
WBGene00013212	protein_coding	Y54G11A.1	II	14257573	14269192	-	799.009	0.859447	0.106641	2.04911	0.0404513	0.661282
WBGene00020369	protein_coding	T08H10.1	V	4483459	4486543	+	4777.64	1.24536	0.154477	-2.04927	0.0404359	0.661282
WBGene00020843	protein_coding	T27A3.7	I	6107809	6109679	-	1394.68	0.873205	0.0955071	2.04809	0.0405511	0.661916
WBGene00001511	protein_coding	fzy-1	II	5501633	5503908	+	1381.07	0.847356	0.116826	2.04544	0.040812	0.661955
WBGene00010465	protein_coding	K01D12.6	V	12398759	12400859	-	824.628	0.901592	0.0730695	2.04535	0.04082	0.661955
WBGene00015303	protein_coding	rga-6	I	4850682	4867825	-	221.832	0.853542	0.111578	2.04758	0.0406012	0.661955
WBGene00017340	protein_coding	F10D7.3	X	17372318	17374877	-	778.842	1.15536	0.101791	-2.04672	0.0406851	0.661955
WBGene00017864	protein_coding	pcca-1	X	7657538	7687738	-	6931.32	1.13788	0.091105	-2.04538	0.0408174	0.661955
WBGene00018671	protein_coding	F52C6.14	II	1930991	1934507	-	5.22505	0.413733	0.621911	2.04728	0.0406306	0.661955
WBGene00019472	protein_coding	cyp-35B1	V	3939032	3941235	+	202.955	2.54494	0.658762	-2.0457	0.0407858	0.661955
WBGene00015698	protein_coding	kca-1	I	4759820	4761321	-	550.978	0.73342	0.218739	2.04485	0.0408697	0.662142
WBGene00014008	protein_coding	ZK596.3	IV	10901913	10904382	-	124.115	1.22777	0.144809	-2.04433	0.0409212	0.662359
WBGene00010904	protein_coding	ugt-62	III	4537277	4540644	-	1054.93	1.45268	0.263688	-2.043	0.041052	0.663859
WBGene00013542	protein_coding	lron-12	III	12114577	12118470	-	208.275	0.827202	0.134002	2.04243	0.0411091	0.664164
WBGene00003151	protein_coding	mca-1	IV	9625910	9634948	-	6524.41	1.14925	0.0983329	-2.04091	0.0412599	0.664653
WBGene00010899	protein_coding	M28.8	II	10628263	10633216	+	932	1.38901	0.232321	-2.04052	0.0412987	0.664653
WBGene00011063	protein_coding	cpg-3	I	7244937	7246295	+	1816.55	0.733158	0.219381	2.04121	0.0412295	0.664653
WBGene00015019	protein_coding	B0205.4	I	10741368	10744445	-	201.246	1.33078	0.201978	-2.04115	0.0412354	0.664653
WBGene00018067	protein_coding	npr-7	X	9315436	9319180	-	56.9021	0.748579	0.204771	2.0402	0.0413305	0.664653
WBGene00007806	protein_coding	clec-230	V	15347847	15349144	-	293.865	0.737166	0.215721	2.03938	0.0414121	0.664736
WBGene00015267	protein_coding	chin-1	III	1031324	1037212	-	493.733	0.87876	0.0914174	2.03965	0.0413856	0.664736
WBGene00009061	protein_coding	pals-14	I	13139132	13141789	+	95.4806	0.775123	0.180274	2.03857	0.0414926	0.665413
WBGene00017637	protein_coding	F20D6.8	V	8164749	8168269	-	181.01	0.810011	0.149199	2.03746	0.0416044	0.666591
WBGene00006543	protein_coding	tbx-2	III	5130923	5136319	-	1149.38	0.890832	0.0818979	2.03638	0.0417118	0.667082
WBGene00016318	protein_coding	C32D5.11	II	6352542	6355911	-	1742.75	0.89941	0.0750979	2.03666	0.0416838	0.667082
WBGene00000969	protein_coding	dhs-5	II	5453847	5455977	+	1557.41	1.13925	0.0924853	-2.03365	0.041987	0.669777
WBGene00004086	protein_coding	pph-4.2	III	12374126	12377248	-	535.197	0.800375	0.157976	2.03356	0.0419959	0.669777
WBGene00010621	protein_coding	egg-6	I	8676666	8681325	-	3743.92	0.862143	0.105219	2.03386	0.0419657	0.669777
WBGene00003550	protein_coding	nas-32	V	894930	899187	-	173.466	1.20059	0.129756	-2.03259	0.0420939	0.670724
WBGene00019948	protein_coding	R08C7.4	IV	4435127	4437318	+	17.4982	0.58735	0.37787	2.03167	0.042187	0.670978
WBGene00020418	protein_coding	T10E9.8	I	6539129	6541084	-	63.8569	1.30257	0.187685	-2.03191	0.0421627	0.670978
WBGene00021952	protein_coding	vha-19	IV	3369197	3373467	+	8514.21	1.24264	0.154305	-2.03107	0.0422476	0.671328
WBGene00008890	protein_coding	ser-5	I	8384931	8387039	+	69.3443	1.35958	0.218292	-2.03015	0.0423416	0.672207
WBGene00000207	protein_coding	asb-2	X	4469743	4471476	+	14009.1	1.10701	0.0723482	-2.02728	0.0426333	0.674885
WBGene00015399	protein_coding	cyp-35A1	V	7359935	7361773	-	14.4727	3.02543	0.787736	-2.0275	0.0426108	0.674885
WBGene00020014	protein_coding	R11G11.6	V	505491	506068	+	152.069	1.22331	0.14346	-2.02697	0.0426656	0.674885
WBGene00020018	protein_coding	R12B2.2	III	5807052	5809206	+	270.152	1.1494	0.0990883	-2.02735	0.0426269	0.674885
WBGene00011671	protein_coding	cyp-13A4	II	9795848	9797740	-	20.3623	1.54949	0.311838	-2.02602	0.0427629	0.675809
WBGene00020497	protein_coding	T14A8.2	IV	7821673	7822700	-	1177.69	1.21288	0.137699	-2.02206	0.04317	0.681623
WBGene00011631	protein_coding	T08G11.4	I	8902747	8905534	-	1101.91	0.904578	0.0716158	2.02027	0.0433556	0.683313
WBGene00021517	protein_coding	Y41D4B.15	IV	1564081	1567716	+	52.8214	0.743838	0.211297	2.02057	0.0433242	0.683313
WBGene00001174	protein_coding	egl-5	III	7814380	7817127	+	192.877	0.842631	0.122632	2.01438	0.04397	0.687401
WBGene00001608	protein_coding	R07B1.8	X	9870804	9872654	-	194.114	1.22251	0.14368	-2.01729	0.0436654	0.687401
WBGene00003553	protein_coding	nas-37	X	9944844	9949060	-	3145.73	1.20513	0.13374	-2.01276	0.0441402	0.687401
WBGene00007861	protein_coding	C32A9.1	X	10258733	10260135	-	7.54989	0.470751	0.540003	2.01289	0.0441264	0.687401
WBGene00008545	protein_coding	F07A11.1	II	11588464	11592060	-	142.251	0.807099	0.153595	2.01297	0.0441175	0.687401
WBGene00011440	protein_coding	sfxn-1.5	X	11659510	11661660	-	960.961	1.17251	0.113916	-2.01548	0.0438549	0.687401
WBGene00013223	protein_coding	efa-6	IV	12605700	12614723	-	2572.73	0.867473	0.101836	2.01412	0.0439971	0.687401
WBGene00014150	protein_coding	ZK909.6	I	14967301	14968540	+	445.532	1.17019	0.112438	-2.01657	0.0437404	0.687401
WBGene00016069	protein_coding	C24H10.3	X	5061056	5062209	+	193.05	1.22314	0.144304	-2.01372	0.0440389	0.687401
WBGene00016792	protein_coding	C49H3.6	IV	7903740	7907083	+	945.176	0.864909	0.103984	2.01358	0.0440535	0.687401
WBGene00017211	protein_coding	fbxb-36	II	2059869	2061852	-	53.854	0.690104	0.265845	2.01289	0.0441266	0.687401
WBGene00019997	protein_coding	R10F2.6	III	2937103	2944044	-	886.138	0.853997	0.113142	2.01249	0.0441686	0.687401
WBGene00021002	protein_coding	W03F9.4	V	147538	152104	-	196.944	0.821806	0.140645	2.01308	0.0441065	0.687401
WBGene00021675	protein_coding	Y48G1BR.1	I	254277	259157	-	1398.49	1.19266	0.126298	-2.01255	0.0441615	0.687401
WBGene00000697	protein_coding	col-123	IV	9821895	9823112	+	8.46701	0.426855	0.611422	2.00873	0.0445658	0.688251
WBGene00012319	protein_coding	ipla-3	V	20717872	20729271	-	2063.07	0.901897	0.0741338	2.00942	0.0444927	0.688251
WBGene00013032	pseudogene	wht-9	III	12391090	12395354	-	64.6493	0.741533	0.214662	2.00975	0.0444575	0.688251
WBGene00015376	protein_coding	C03B1.5	X	6355585	6357689	+	47.8671	1.41687	0.250091	-2.01009	0.0444221	0.688251
WBGene00018622	protein_coding	nhr-190	V	640799	642893	-	125.459	0.82085	0.141783	2.00878	0.0445607	0.688251
WBGene00018946	protein_coding	F56C3.9	X	1391800	1393991	-	119.164	1.41764	0.250667	-2.0086	0.0445795	0.688251
WBGene00020304	pseudogene	fbxa-200	II	904425	906039	+	63.6461	0.620651	0.3425	2.00918	0.0445179	0.688251
WBGene00195208	protein_coding	W02H3.3	X	11097081	11098177	-	5.67412	2.4344	0.63883	-2.00925	0.044511	0.688251
WBGene00219413	protein_coding	Y38F2AL.12	IV	2317797	2318027	+	247.247	0.843179	0.122403	2.01048	0.0443806	0.688251
WBGene00007624	protein_coding	hrde-1	III	4172337	4176159	-	4246.03	0.838049	0.127039	2.00642	0.0448118	0.689387
WBGene00018144	protein_coding	F37C4.4	IV	3867147	3871842	+	402.872	1.1707	0.11332	-2.00648	0.0448053	0.689387
WBGene00020375	protein_coding	pigv-1	I	6185462	6188121	+	1527.21	0.822958	0.140104	2.00643	0.0448104	0.689387
WBGene00255600	protein_coding	F54H5.14	II	6623423	6625389	-	110.916	1.38517	0.23425	-2.00666	0.0447857	0.689387
WBGene00044508	protein_coding	nsy-7	IV	8083961	8086652	-	334.526	1.16391	0.109163	-2.00598	0.0448582	0.689492
WBGene00009724	protein_coding	F45D3.4	V	12552211	12553301	-	2150.91	0.859621	0.108844	2.00495	0.0449682	0.690097
WBGene00044294	protein_coding	C01B10.11	IV	6657981	6660434	+	3433.13	1.17404	0.115459	-2.00487	0.044977	0.690097
WBGene00012892	protein_coding	Y45F10D.14	IV	13804206	13807777	-	51.0327	1.33297	0.206956	-2.00353	0.04512	0.690464
WBGene00015647	protein_coding	C09F5.1	III	658709	662732	+	1300.61	1.13478	0.0910158	-2.0042	0.0450484	0.690464
WBGene00019331	protein_coding	dos-3	III	835815	839591	-	15.0022	0.592108	0.377363	2.00356	0.0451173	0.690464
WBGene00009224	protein_coding	F28F8.7	V	15578984	15590617	-	1067.41	0.876162	0.095233	2.00277	0.0452019	0.691108
WBGene00014253	protein_coding	ZK1320.3	II	9659246	9660442	-	3929.49	0.872205	0.098557	2.00149	0.0453399	0.692609
WBGene00006865	protein_coding	slcf-2	X	3393864	3397656	+	774.444	1.19848	0.130666	-1.99904	0.0456035	0.693843
WBGene00009823	protein_coding	gadr-6	I	14078193	14082643	-	470.918	0.845251	0.121341	1.99889	0.0456203	0.693843
WBGene00016761	protein_coding	tkr-2	IV	6202080	6205703	+	27.5659	0.674855	0.283652	2.00017	0.0454822	0.693843
WBGene00020834	protein_coding	T27A1.2	II	530848	536860	-	45.1586	0.712023	0.245086	1.99931	0.0455743	0.693843
WBGene00077450	protein_coding	K06B4.15	V	15670472	15671784	+	8.86368	0.432429	0.604948	1.99929	0.0455772	0.693843
WBGene00008993	protein_coding	F21A3.3	V	15517713	15519681	+	725.846	1.11549	0.0789644	-1.99674	0.0458532	0.695099
WBGene00011128	protein_coding	R07H5.8	IV	11209309	11210831	-	18076.4	1.12859	0.0874149	-1.99652	0.0458769	0.695099
WBGene00011484	protein_coding	T05E11.8	IV	11104743	11105820	-	52.3429	0.745172	0.212514	1.99683	0.045844	0.695099
WBGene00015934	protein_coding	ceh-48	IV	6812108	6815607	+	173.685	0.797594	0.163449	1.99618	0.0459143	0.695099
WBGene00019753	protein_coding	M03E7.1	V	5623642	5624637	+	56.8575	1.32473	0.203193	-1.99661	0.0458671	0.695099
WBGene00020522	pseudogene	T15B7.10	V	6810421	6814961	+	24.5116	1.94984	0.482661	-1.99592	0.0459427	0.695099
WBGene00002827	protein_coding	let-653	IV	11885530	11891081	+	2247.02	1.12063	0.0823765	-1.99455	0.0460919	0.695173
WBGene00008987	protein_coding	F20G2.3	V	13765926	13768552	-	1379.47	1.18151	0.120655	-1.99441	0.0461076	0.695173
WBGene00019811	protein_coding	egg-2	III	7058516	7060597	-	826.273	0.723696	0.233911	1.99453	0.0460937	0.695173
WBGene00021879	protein_coding	clec-83	IV	2839375	2841434	-	3496.04	0.840135	0.125945	1.99538	0.0460015	0.695173
WBGene00003566	protein_coding	ncx-1	V	20105632	20120675	-	2143.1	1.1299	0.0883643	-1.99398	0.0461548	0.695281
WBGene00000177	protein_coding	aqp-9	I	9605896	9609025	+	152.411	1.24597	0.15918	-1.99313	0.0462472	0.69607
WBGene00011540	protein_coding	T06E6.10	V	15418131	15419395	+	450.464	1.14294	0.0967803	-1.99158	0.0464174	0.698028
WBGene00013246	protein_coding	Y57A10A.1	II	12133535	12147134	+	2624.12	0.906398	0.0712423	1.99016	0.0465737	0.699168
WBGene00014240	protein_coding	htas-1	IV	9682984	9683533	-	57.4229	0.685017	0.274213	1.99038	0.0465491	0.699168
WBGene00001827	protein_coding	hcf-1	IV	7770770	7774275	-	2520.53	0.914562	0.0648359	1.98729	0.0468907	0.699241
WBGene00004198	protein_coding	prx-13	II	7250151	7252010	-	502.834	1.1698	0.113771	-1.98879	0.0467243	0.699241
WBGene00004622	rRNA	rrn-3.1	I	15064838	15068346	+	449761	0.574819	0.402005	1.98709	0.0469123	0.699241
WBGene00010538	protein_coding	ttr-3	III	9925630	9926740	-	12.6675	1.87127	0.455064	-1.98658	0.0469687	0.699241
WBGene00010782	protein_coding	K11H3.5	III	9843782	9845733	+	27.4404	0.657445	0.304201	1.98901	0.0467003	0.699241
WBGene00010794	protein_coding	dld-1	IV	14464517	14469136	+	7209.03	1.10695	0.0737901	-1.98655	0.0469728	0.699241
WBGene00010969	protein_coding	R01E6.5	X	13537051	13538042	+	31.5965	0.681139	0.278438	1.9896	0.0466354	0.699241
WBGene00012017	protein_coding	T25C8.1	III	13608072	13614704	+	36.5458	1.4357	0.26245	-1.988	0.0468117	0.699241
WBGene00012592	protein_coding	Y38E10A.14	II	12623215	12624506	-	1523.48	0.892793	0.0823217	1.98735	0.0468837	0.699241
WBGene00015569	protein_coding	C07D10.5	II	7381561	7383499	+	159.17	0.821449	0.142844	1.98647	0.0469808	0.699241
WBGene00007992	protein_coding	fipr-24	I	14157611	14158076	+	80.9442	0.747557	0.211353	1.98598	0.0470354	0.69939
WBGene00012629	protein_coding	slc-36.3	V	20540395	20544192	-	122.803	1.29515	0.187905	-1.98566	0.0470713	0.69939
WBGene00021565	protein_coding	Y45G12C.1	V	2565683	2568878	+	298.567	1.30797	0.195145	-1.98483	0.0471638	0.700168
WBGene00043982	protein_coding	B0403.6	X	7071410	7075337	-	164.246	0.825428	0.13949	1.98428	0.0472251	0.70048
WBGene00015562	pseudogene	C07D8.2	X	7362082	7363663	+	20.2193	1.64892	0.363688	-1.9839	0.0472672	0.700505
WBGene00007810	protein_coding	C29F7.1	X	13412463	13414617	+	184.859	1.27485	0.17677	-1.98182	0.0474997	0.70064
WBGene00008848	protein_coding	inft-2	V	13002317	13006987	+	1460.66	0.870188	0.101284	1.98057	0.047639	0.70064
WBGene00011190	protein_coding	swt-6	V	13954277	13956176	+	132.066	0.751373	0.208211	1.98067	0.0476279	0.70064
WBGene00013837	protein_coding	fbxa-30	III	1274514	1275588	-	13.8679	0.5392	0.449888	1.98073	0.0476215	0.70064
WBGene00016795	protein_coding	C49H3.12	IV	7926748	7927315	-	38.1134	1.40382	0.247031	-1.98096	0.0475959	0.70064
WBGene00017613	protein_coding	F20A1.1	V	7051679	7052179	+	3211.44	1.28471	0.182249	-1.98325	0.04734	0.70064
WBGene00020881	protein_coding	T28A11.19	V	3268809	3269510	-	59.868	1.59364	0.339305	-1.98149	0.0475366	0.70064
WBGene00044787	pseudogene	pals-36	V	12434361	12436952	-	25.8989	0.676187	0.284896	1.98144	0.0475416	0.70064
WBGene00077593	protein_coding	C49G7.12	V	4038821	4039934	+	72.1534	0.740241	0.219036	1.9811	0.0475796	0.70064
WBGene00013754	protein_coding	fbxa-116	V	20187710	20188882	-	16.2816	0.594023	0.37946	1.98021	0.0476801	0.700652
WBGene00018986	protein_coding	cdo-1	X	862268	863851	-	831.46	1.17154	0.11537	-1.97981	0.0477251	0.70072
WBGene00000110	protein_coding	alh-4	V	6427212	6429927	-	4401.84	1.17566	0.118069	-1.97744	0.047992	0.701713
WBGene00000251	protein_coding	bli-1	II	10708765	10712156	+	3942.16	1.405	0.248	-1.9781	0.047917	0.701713
WBGene00011746	protein_coding	T13F2.6	IV	9778288	9781203	+	1337.57	0.824126	0.141038	1.97865	0.047856	0.701713
WBGene00021603	protein_coding	clec-204	V	1757186	1760299	+	188.657	1.43823	0.265141	-1.97742	0.0479945	0.701713
WBGene00195266	ncRNA	ZC132.10	V	4310609	4310687	-	18.0935	1.62796	0.35541	-1.97819	0.047907	0.701713
WBGene00011641	protein_coding	T09A5.15	II	7857811	7858334	+	270.472	1.15567	0.105616	-1.97635	0.0481151	0.702657
WBGene00017177	protein_coding	F02E8.4	X	4454120	4457304	+	244.752	0.717035	0.242841	1.97613	0.0481399	0.702657
WBGene00001077	protein_coding	dpy-18	III	11372886	11377980	-	6339.53	1.14711	0.10031	-1.97397	0.0483852	0.705054
WBGene00017584	protein_coding	F19B10.2	II	3675624	3676733	+	27.7974	0.662126	0.301315	1.97409	0.0483718	0.705054
WBGene00044374	protein_coding	C17F4.12	II	3243676	3244162	-	7.22863	0.460756	0.566591	1.97307	0.0484872	0.705948
WBGene00002282	protein_coding	let-4	X	14577935	14580921	+	2404.14	1.14697	0.100319	-1.97204	0.0486052	0.706206
WBGene00006580	protein_coding	tlp-1	IV	13701240	13704082	-	1123.78	0.790707	0.171766	1.97236	0.0485686	0.706206
WBGene00008879	protein_coding	F16B12.1	X	14085508	14089581	+	35.1692	1.58574	0.337325	-1.97185	0.0486268	0.706206
WBGene00007405	protein_coding	C07A9.9	III	9663290	9667640	-	1116.74	0.755857	0.204846	1.97131	0.0486886	0.706228
WBGene00008385	protein_coding	D1081.7	I	8487618	8490938	+	1985.73	0.829342	0.136972	1.97092	0.0487328	0.706228
WBGene00021039	protein_coding	W05F2.7	I	3352415	3359487	+	265.397	0.869912	0.102021	1.97077	0.0487502	0.706228
WBGene00010108	protein_coding	F55C10.4	V	11386698	11388678	+	48.0811	1.3705	0.230785	-1.97026	0.0488082	0.706479
WBGene00003040	protein_coding	lin-59	I	3713142	3721157	-	5000.49	0.865228	0.106159	1.96731	0.0491474	0.707267
WBGene00004146	protein_coding	pqn-63	V	9616031	9617654	+	804.093	1.25153	0.164525	-1.96743	0.0491339	0.707267
WBGene00007885	protein_coding	ugt-21	IV	9500311	9502568	+	113.594	1.53083	0.312116	-1.96823	0.0490418	0.707267
WBGene00008395	protein_coding	D1086.8	V	14094105	14097088	+	306.817	1.1669	0.113152	-1.96797	0.0490713	0.707267
WBGene00015435	protein_coding	C04E12.5	V	3358567	3361093	+	52.0606	1.45665	0.275692	-1.96834	0.0490294	0.707267
WBGene00022856	protein_coding	cth-2	II	7056173	7058014	-	4789.02	1.16137	0.109699	-1.9674	0.0491375	0.707267
WBGene00044643	protein_coding	H17B01.5	II	1472625	1473581	-	98.3787	0.729447	0.231297	1.96771	0.0491018	0.707267
WBGene00000491	protein_coding	che-12	V	10299473	10307354	-	136.422	0.827604	0.138939	1.9648	0.0494369	0.708151
WBGene00000518	protein_coding	ckk-1	III	5635479	5654558	+	292.388	0.86492	0.106509	1.96566	0.049338	0.708151
WBGene00003418	protein_coding	msh-2	I	3694296	3697549	-	1397.45	0.892554	0.083443	1.96529	0.0493812	0.708151
WBGene00009372	protein_coding	evl-18	III	3729493	3735039	-	832.279	0.876212	0.0970199	1.96504	0.0494092	0.708151
WBGene00015025	protein_coding	mrpl-9	I	10732543	10733686	-	1415.26	1.12933	0.0893098	-1.96466	0.0494533	0.708151
WBGene00021263	protein_coding	Y22D7AR.10	III	1701714	1702437	-	128.189	0.698925	0.262887	1.96582	0.049319	0.708151
WBGene00006627	protein_coding	tsp-1	III	8237995	8239423	-	46.8074	0.676825	0.28686	1.96314	0.0496303	0.709252
WBGene00006943	protein_coding	wrm-1	III	5722824	5727115	+	1174.74	0.841163	0.127173	1.96224	0.0497342	0.709252
WBGene00007950	protein_coding	C35A5.6	V	10509055	10510451	+	155.094	1.23134	0.152995	-1.96234	0.0497229	0.709252
WBGene00015418	protein_coding	pac-1	III	8493878	8518879	+	3886.25	0.903785	0.0743264	1.96362	0.0495742	0.709252
WBGene00016315	protein_coding	C32D5.7	II	6336345	6339557	-	266.888	0.832266	0.134969	1.96255	0.0496987	0.709252
WBGene00005703	protein_coding	sru-40	V	9832742	9834000	-	11.567	0.561102	0.42532	1.96009	0.0499852	0.712248
WBGene00000146	protein_coding	ape-1	V	11675942	11685268	+	3753.31	0.896569	0.0803846	1.9595	0.0500547	0.712384
WBGene00044572	protein_coding	T22E5.7	X	6388255	6391591	-	6.23033	0.44056	0.603575	1.95931	0.0500767	0.712384
WBGene00001710	protein_coding	grl-1	V	5530725	5533845	-	114.785	1.25502	0.167333	-1.95842	0.0501812	0.712704
WBGene00013640	ncRNA	Y105C5A.17	IV	15723478	15727041	+	11.2456	1.93429	0.48594	-1.95869	0.0501493	0.712704
WBGene00010028	protein_coding	F54B11.5	X	13594121	13596068	-	418.264	0.883414	0.0913626	1.95746	0.0502934	0.713715
WBGene00000714	protein_coding	col-141	V	6829666	6830721	+	1263.42	1.95866	0.495981	-1.95545	0.0505299	0.716138
WBGene00001044	protein_coding	dnj-26	IV	12251111	12252663	-	117.353	0.818622	0.147686	1.95503	0.0505794	0.716138
WBGene00010813	protein_coding	pitp-1	III	3521133	3529838	-	1618.88	0.860896	0.110554	1.95461	0.050629	0.716138
WBGene00017213	protein_coding	F07E5.8	II	2072221	2075830	-	36.1056	0.668179	0.297581	1.95474	0.0506139	0.716138
WBGene00003705	protein_coding	nhr-115	V	2288487	2294798	+	86.7842	1.28663	0.186167	-1.95309	0.0508089	0.718098
WBGene00018479	protein_coding	otpl-6	V	8525908	8528580	+	20.976	0.646223	0.322634	1.95236	0.0508958	0.718743
WBGene00001606	protein_coding	gln-5	IV	17272231	17273652	-	888.739	0.717826	0.24525	1.95024	0.0511481	0.719111
WBGene00002225	protein_coding	klp-15	I	5577055	5579394	-	2270.55	0.856881	0.114201	1.95124	0.0510287	0.719111
WBGene00008463	protein_coding	E02H4.5	X	14253957	14254823	-	9.64658	1.91196	0.479586	-1.9497	0.0512114	0.719111
WBGene00008682	protein_coding	lex-1	IV	12079463	12084362	+	3254.21	0.89061	0.0856899	1.95045	0.0511221	0.719111
WBGene00008793	protein_coding	F14D7.6	V	14301413	14306444	+	716.501	1.39938	0.248429	-1.95143	0.0510064	0.719111
WBGene00015778	protein_coding	got-2.2	X	6240955	6242709	+	4836.85	1.13203	0.091704	-1.95091	0.0510674	0.719111
WBGene00045400	protein_coding	C54D10.13	V	12431368	12432289	-	68.638	0.77857	0.185187	1.94992	0.0511854	0.719111
WBGene00003102	protein_coding	mab-5	III	7776835	7783454	-	225.464	0.830774	0.137215	1.94929	0.0512607	0.719222
WBGene00008299	protein_coding	C54D10.4	V	12419492	12420944	-	29.6615	0.689561	0.275652	1.94539	0.0517279	0.724607
WBGene00010032	protein_coding	F54B11.9	X	13605567	13608369	+	34.1585	0.713078	0.250748	1.94565	0.0516966	0.724607
WBGene00044712	pseudogene	F22G12.8	I	13144912	13146453	+	64.6378	1.39375	0.246337	-1.94439	0.0518484	0.725711
WBGene00018682	protein_coding	aagr-4	X	460651	466912	+	4836.52	1.2365	0.157585	-1.9435	0.0519562	0.726634
WBGene00009477	protein_coding	rbpl-1	I	9009260	9013885	-	3798.17	0.927644	0.0557739	1.94279	0.0520418	0.726662
WBGene00019249	protein_coding	H28G03.1	X	5216363	5219095	+	2889.01	1.22184	0.148771	-1.94297	0.0520197	0.726662
WBGene00020434	pseudogene	T11F8.2	IV	5477214	5478708	+	82.5757	0.692247	0.27335	1.94125	0.0522282	0.72868
WBGene00000558	protein_coding	cnc-4	V	1447195	1447707	+	3112.55	1.26946	0.177479	-1.93944	0.0524476	0.728886
WBGene00003888	protein_coding	osm-8	II	7604193	7605401	-	463.084	1.20561	0.139096	-1.9394	0.0524526	0.728886
WBGene00013331	protein_coding	Y57G11C.42	IV	14728534	14745676	+	1575.27	1.19152	0.13029	-1.94035	0.0523373	0.728886
WBGene00014987	pseudogene	ZK637.6	III	8898622	8899530	-	681.413	0.840287	0.12943	1.93963	0.0524248	0.728886
WBGene00020146	protein_coding	got-1.2	X	16791347	16793137	-	4673.36	1.12348	0.0865696	-1.9403	0.0523433	0.728886
WBGene00001249	protein_coding	elt-1	IV	9614970	9620140	+	533.094	0.883362	0.0922916	1.93867	0.0525418	0.729543
WBGene00009087	protein_coding	F23D12.3	X	14442621	14443446	+	180.092	1.19604	0.133282	-1.93777	0.0526508	0.729804
WBGene00010308	protein_coding	F59B2.3	III	8996418	8999785	-	2124.03	0.906346	0.0731964	1.93815	0.0526044	0.729804
WBGene00015886	protein_coding	C17B7.12	V	3353263	3353921	+	15.8462	1.8377	0.453116	-1.93748	0.0526866	0.729804
WBGene00001102	protein_coding	dsh-2	II	5078235	5081161	-	1097.47	0.870444	0.103359	1.93672	0.0527796	0.729937
WBGene00001633	protein_coding	gly-8	III	11624991	11628238	+	5138.82	1.16087	0.111148	-1.93618	0.052846	0.729937
WBGene00010233	protein_coding	rbm-17	IV	11638316	11640097	+	515.741	0.880511	0.0948267	1.93603	0.0528642	0.729937
WBGene00014097	protein_coding	ZK829.9	IV	11970534	11972789	+	349.149	0.735546	0.228831	1.93642	0.0528164	0.729937
WBGene00008296	protein_coding	cdr-2	V	12414640	12415709	-	553.386	1.26554	0.175626	-1.93455	0.0530451	0.731274
WBGene00011251	protein_coding	glb-22	V	14600272	14606535	+	128.412	0.830966	0.138067	1.93485	0.0530087	0.731274
WBGene00016741	protein_coding	C48B6.3	I	6915049	6916609	+	897.751	0.883743	0.092287	1.93204	0.0533551	0.734964
WBGene00008886	protein_coding	F16C3.2	I	10150280	10155131	-	224.23	1.27471	0.181478	-1.92957	0.05366	0.737995
WBGene00015877	protein_coding	C17B7.3	V	3342804	3343865	+	42.7478	1.42873	0.266714	-1.92989	0.0536199	0.737995
WBGene00009897	protein_coding	skpo-1	II	8400299	8404848	-	758.921	0.783462	0.18249	1.92923	0.0537025	0.737995
WBGene00020487	protein_coding	T13C5.7	X	6180650	6181425	+	57.7994	1.34652	0.222537	-1.92883	0.0537516	0.738087
WBGene00013196	protein_coding	tbc-20	II	14798472	14800971	+	743.521	0.89248	0.0851236	1.92788	0.0538702	0.739131
WBGene00004014	protein_coding	phb-1	I	2071352	2072547	+	5308.95	1.09894	0.0707678	-1.92344	0.0544251	0.741641
WBGene00007629	protein_coding	C16C10.9	III	4155388	4157394	-	44.4026	0.706082	0.260936	1.92419	0.0543302	0.741641
WBGene00011548	protein_coding	T06G6.6	I	12718296	12719795	+	1884.3	1.16286	0.113098	-1.92467	0.0542703	0.741641
WBGene00015557	protein_coding	C06G4.1	III	7987121	7990613	+	783.291	0.864235	0.109425	1.92374	0.0543877	0.741641
WBGene00016632	protein_coding	C44B7.12	II	6891709	6893639	-	834.534	0.853406	0.118848	1.92428	0.0543192	0.741641
WBGene00017022	protein_coding	D1022.3	II	7455192	7456284	-	21.8981	1.53517	0.321521	-1.92334	0.0544371	0.741641
WBGene00017355	protein_coding	F10E9.3	III	8311007	8312585	+	988.65	0.868349	0.105872	1.92357	0.0544081	0.741641
WBGene00044675	protein_coding	fbxa-76	III	1247618	1249153	-	119.872	1.24383	0.163624	-1.92383	0.0543757	0.741641
WBGene00077457	pseudogene	Y39B6A.49	V	19094939	19096900	+	1641.39	0.868999	0.105303	1.92373	0.0543882	0.741641
WBGene00014761	protein_coding	F46A8.11	I	11248270	11249952	+	424.435	1.3144	0.205174	-1.92231	0.0545664	0.742239
WBGene00016046	protein_coding	C24B5.4	V	9195821	9197326	-	205.89	0.822565	0.146583	1.92246	0.0545482	0.742239
WBGene00000502	protein_coding	chp-1	I	5103581	5104956	-	1736.46	1.08821	0.0634644	-1.92156	0.054661	0.742365
WBGene00009825	protein_coding	F47G4.4	I	14062749	14068803	-	774.048	0.891904	0.0858799	1.92175	0.0546366	0.742365
WBGene00012813	protein_coding	Y43F8B.2	V	19519925	19533110	-	1807.39	1.13279	0.0936551	-1.92061	0.0547813	0.743417
WBGene00009805	protein_coding	F47B8.4	V	14323607	14324631	-	33.0336	0.716356	0.25065	1.92002	0.054856	0.743851
WBGene00004736	protein_coding	sca-1	III	10811906	10816844	-	36680.2	1.18636	0.128429	-1.91965	0.0549018	0.743891
WBGene00001531	protein_coding	gcy-4	II	10304139	10308826	-	7.548	2.06364	0.544669	-1.91895	0.0549906	0.744011
WBGene00001962	protein_coding	hlh-19	X	555788	557191	-	64.2621	1.35326	0.227585	-1.91772	0.0551471	0.744011
WBGene00002251	protein_coding	lat-1	II	8896841	8908666	+	3930.98	0.85106	0.12127	1.91858	0.0550371	0.744011
WBGene00012256	protein_coding	lpr-5	X	11062132	11064539	+	7134.63	1.18762	0.129353	-1.91777	0.0551402	0.744011
WBGene00018069	protein_coding	F35H10.3	IV	8325967	8327062	+	141.012	1.27233	0.181126	-1.9184	0.0550604	0.744011
WBGene00235348	ncRNA	Y94H6A.17	IV	2679497	2679668	-	45.3872	0.745598	0.22087	1.91756	0.0551674	0.744011
WBGene00007214	protein_coding	C01A2.2	I	13397270	13398529	+	563.894	1.14618	0.102743	-1.91583	0.0553865	0.744655
WBGene00007246	protein_coding	nspb-10	II	14587957	14588241	-	41.0879	0.712879	0.254828	1.91608	0.0553548	0.744655
WBGene00017429	protein_coding	F13D11.4	X	5831918	5834858	-	1655.59	1.14736	0.103508	-1.91591	0.055376	0.744655
WBGene00020250	protein_coding	T05C1.3	II	4487694	4489388	-	329.464	1.17533	0.121638	-1.91606	0.055357	0.744655
WBGene00012190	protein_coding	W02A2.5	IV	13342858	13346189	+	43.3257	1.38014	0.242738	-1.91488	0.0555078	0.745709
WBGene00010685	protein_coding	aipl-1	V	15134188	15136801	-	1966.31	0.8948	0.0838261	1.91305	0.0557418	0.746299
WBGene00012158	protein_coding	ucr-2.1	X	11968034	12021212	+	6556.15	1.08923	0.0644659	-1.91286	0.0557664	0.746299
WBGene00012428	protein_coding	Y11D7A.3	IV	9233028	9241387	+	1190.01	1.20979	0.143581	-1.91357	0.0556756	0.746299
WBGene00015456	protein_coding	C04G6.6	II	5098770	5100242	-	242.71	0.842794	0.128959	1.91339	0.0556987	0.746299
WBGene00194650	pseudogene	C36A4.14	III	3830279	3832240	-	891.577	0.902609	0.0772694	1.91314	0.0557298	0.746299
WBGene00010879	protein_coding	M05D6.6	II	8482376	8483872	-	1261.95	1.10487	0.0752283	-1.91249	0.0558139	0.74636
WBGene00002214	protein_coding	klc-1	IV	11083735	11086050	+	1176.05	0.871767	0.103706	1.90911	0.0562483	0.748714
WBGene00004120	protein_coding	pqn-32	II	13108019	13110169	+	4912.72	1.19446	0.134243	-1.90966	0.0561766	0.748714
WBGene00013479	protein_coding	Y69H2.1	V	18620057	18623093	-	32.0444	1.4006	0.254372	-1.91076	0.0560361	0.748714
WBGene00016156	protein_coding	ari-1.3	I	6053785	6055821	-	645.221	0.857712	0.115956	1.90965	0.0561787	0.748714
WBGene00020058	protein_coding	R13D11.4	V	810793	814726	+	259.137	1.19931	0.137337	-1.90918	0.0562383	0.748714
WBGene00219657	lincRNA	linc-139	II	4812847	4814228	-	5.92728	0.471477	0.568131	1.90931	0.0562216	0.748714
WBGene00004949	protein_coding	sox-2	X	7458293	7463736	-	1077.76	0.882706	0.0944517	1.90568	0.0566921	0.753288
WBGene00009963	protein_coding	fipr-26	I	8946686	8947201	-	182.163	1.27355	0.183031	-1.90599	0.0566509	0.753288
WBGene00019478	protein_coding	cri-2	V	8201808	8202546	+	1177.29	1.17412	0.121533	-1.90545	0.0567219	0.753288
WBGene00010127	protein_coding	F55G11.7	IV	12960436	12962120	+	6.93031	0.452523	0.600597	1.90467	0.0568234	0.75406
WBGene00017241	protein_coding	pcyt-1	X	7572110	7581059	+	1495.2	1.20174	0.139293	-1.90333	0.0569973	0.75579
WBGene00017319	protein_coding	mrps-9	III	8266062	8267841	+	1207.48	1.09538	0.0690924	-1.9023	0.0571321	0.756424
WBGene00219915	snoRNA	F26A10.28	X	7630545	7630635	-	13.1836	1.73519	0.417938	-1.90243	0.0571156	0.756424
WBGene00010221	protein_coding	F57G12.1	X	12169092	12171681	-	1445.12	1.22467	0.153734	-1.90194	0.0571796	0.756477
WBGene00009774	protein_coding	F46B6.9	V	9796862	9798270	+	46.9744	0.756958	0.211255	1.90156	0.0572281	0.756543
WBGene00007295	protein_coding	C04C11.1	X	14020590	14022409	+	55.7665	1.30428	0.201703	-1.90011	0.0574188	0.757336
WBGene00015064	protein_coding	B0228.7	II	7757190	7758922	-	3094.7	1.15961	0.112418	-1.90043	0.0573762	0.757336
WBGene00015436	pseudogene	C04E12.6	V	3354667	3355513	-	49.5322	1.39815	0.254417	-1.90051	0.0573657	0.757336
WBGene00003777	protein_coding	nmy-2	I	7926623	7934577	-	10161.9	0.921348	0.0622461	1.89862	0.0576148	0.758191
WBGene00007947	protein_coding	C35A5.3	V	10499355	10501395	-	96.3619	1.31966	0.210728	-1.89894	0.0575722	0.758191
WBGene00014203	protein_coding	ZK1058.3	III	3918871	3920700	+	228.164	0.8344	0.137587	1.89835	0.0576505	0.758191
WBGene00021975	protein_coding	Y58A7A.1	V	5067637	5069665	-	938.726	1.11537	0.0829833	-1.89829	0.0576581	0.758191
WBGene00004795	protein_coding	sid-1	V	5119939	5126916	+	622.084	0.861545	0.113356	1.8967	0.0578677	0.759798
WBGene00011970	protein_coding	rlbp-1	I	7683341	7694210	+	840.824	0.904116	0.0766685	1.89674	0.0578625	0.759798
WBGene00010464	protein_coding	K01D12.5	V	12397845	12398783	+	625.865	1.10915	0.0788106	-1.89633	0.057916	0.759858
WBGene00008388	protein_coding	D1086.1	V	14098858	14100390	+	75.0065	0.737127	0.232268	1.89443	0.0581674	0.760859
WBGene00009193	protein_coding	F27E5.3	II	10141457	10144192	-	84.2569	1.36614	0.237495	-1.89521	0.058064	0.760859
WBGene00011337	protein_coding	T01G1.2	IV	11354412	11355403	+	573.692	0.872935	0.103484	1.89454	0.0581539	0.760859
WBGene00019013	protein_coding	tofu-4	I	4824921	4826633	-	471.666	0.879074	0.0981354	1.89476	0.058124	0.760859
WBGene00016683	protein_coding	C45G9.12	III	5070431	5071597	-	285.683	1.2597	0.175941	-1.89314	0.0583389	0.762346
WBGene00019732	protein_coding	M02D8.6	X	8731310	8731922	-	148.326	0.797697	0.172267	1.89292	0.0583688	0.762346
WBGene00008620	protein_coding	F09C6.10	V	16915373	16916179	-	11.9608	0.587812	0.40509	1.89236	0.0584433	0.762746
WBGene00000001	protein_coding	aap-1	I	5107833	5110183	+	1036.68	0.888289	0.0903539	1.89145	0.0585647	0.763582
WBGene00011707	protein_coding	T11B7.2	IV	8843621	8844491	-	674.766	0.852125	0.122112	1.89058	0.0586799	0.763582
WBGene00011809	protein_coding	T16G12.8	III	10059302	10061982	+	60.3895	0.642226	0.337914	1.89056	0.058683	0.763582
WBGene00219575	antisense_RNA	anr-8	IV	8959570	8960955	-	440.587	0.886493	0.0919208	1.89097	0.0586283	0.763582
WBGene00003154	protein_coding	mcm-2	II	12001510	12006625	-	2167.38	0.904352	0.0767571	1.88964	0.0588061	0.763714
WBGene00003696	protein_coding	nhr-106	V	489647	491430	+	131.686	1.32721	0.216139	-1.8895	0.0588249	0.763714
WBGene00016134	protein_coding	C26B9.5	X	5329455	5332339	+	4525.92	1.23785	0.162914	-1.88957	0.0588151	0.763714
WBGene00021654	protein_coding	Y47G7B.2	II	2705996	2707982	-	196.161	0.829654	0.142629	1.88895	0.058899	0.763734
WBGene00022742	protein_coding	ZK430.7	II	4422463	4424902	-	1236.8	1.08825	0.0645987	-1.88883	0.0589144	0.763734
WBGene00016628	protein_coding	slc-36.5	II	6872829	6877089	-	254.705	1.17584	0.12375	-1.88838	0.0589747	0.763947
WBGene00009280	protein_coding	F31B9.3	X	15923738	15925169	+	54.0972	0.724261	0.246516	1.88799	0.0590278	0.764065
WBGene00008212	protein_coding	C49F5.8	X	11960145	11961509	+	20.4196	1.53619	0.328251	-1.88685	0.0591802	0.765467
WBGene00002228	protein_coding	klp-18	IV	7040211	7043694	+	2220.77	0.858515	0.116748	1.88512	0.0594139	0.766533
WBGene00009902	protein_coding	drd-1	II	8388051	8389891	+	335.724	1.27837	0.187966	-1.88493	0.0594389	0.766533
WBGene00015300	protein_coding	C01F1.5	II	4279424	4281967	-	829.589	1.23453	0.161226	-1.88532	0.0593866	0.766533
WBGene00194916	protein_coding	F35D2.6	II	7577723	7580244	+	78.1191	1.32891	0.217542	-1.88583	0.0593178	0.766533
WBGene00000551	protein_coding	clx-1	IV	7734647	7736409	+	7.53258	0.431297	0.644152	1.88348	0.0596356	0.767061
WBGene00001937	protein_coding	his-63	IV	11406365	11406893	-	23.8825	0.65079	0.329064	1.88333	0.0596561	0.767061
WBGene00008698	protein_coding	F11D11.3	V	18757982	18760285	-	12.2574	0.521853	0.498206	1.88332	0.0596564	0.767061
WBGene00014101	protein_coding	gopc-1	I	14185647	14196295	-	213.645	0.812031	0.159477	1.88361	0.0596171	0.767061
WBGene00007999	protein_coding	tag-297	II	14627630	14630121	+	9807.78	1.17969	0.126667	-1.8822	0.0598085	0.767315
WBGene00012074	protein_coding	T27A8.2	X	16057719	16058934	-	9.35108	0.543092	0.467905	1.88228	0.0597974	0.767315
WBGene00017784	protein_coding	F25E5.3	V	7451721	7452899	+	31.2284	0.714069	0.258082	1.8826	0.0597541	0.767315
WBGene00021596	protein_coding	spsb-2	II	15230343	15232803	+	596.772	0.770481	0.199973	1.88109	0.0599596	0.768686
WBGene00000797	protein_coding	crn-4	X	2255852	2258101	-	137.905	0.805502	0.166018	1.87956	0.0601675	0.768782
WBGene00007580	protein_coding	C14B1.9	III	3725075	3726500	-	993.265	0.83446	0.138844	1.88042	0.0600515	0.768782
WBGene00018615	protein_coding	F48G7.4	V	619434	621679	+	115.884	1.21509	0.149506	-1.87997	0.0601118	0.768782
WBGene00020128	protein_coding	R193.2	X	1132993	1148585	-	1868.32	1.7558	0.4319	-1.88036	0.0600589	0.768782
WBGene00044689	protein_coding	arid-1	V	186169	200777	+	1740.08	0.835115	0.138316	1.87941	0.0601882	0.768782
WBGene00018024	protein_coding	F35A5.1	X	3807460	3816429	+	3669.55	1.14654	0.105008	-1.87874	0.0602801	0.768826
WBGene00199015	ncRNA	R02D5.14	V	14504920	14505066	+	7.52103	2.1415	0.584759	-1.87876	0.060277	0.768826
WBGene00011002	protein_coding	nhr-205	V	10080119	10081739	-	41.4334	1.49415	0.308518	-1.87776	0.0604142	0.769971
WBGene00199228	ncRNA	H19M22.8	III	2641881	2642096	+	8.18818	2.09702	0.569593	-1.87562	0.060708	0.773149
WBGene00044043	protein_coding	Y46G5A.38	II	12827032	12827519	+	94.6649	1.30257	0.203409	-1.87483	0.0608165	0.773964
WBGene00009551	protein_coding	mob-1	IV	11860555	11862498	+	335.906	0.838223	0.135893	1.87349	0.061001	0.77529
WBGene00012987	protein_coding	Y48C3A.3	II	13309290	13311488	+	405.665	1.17996	0.127432	-1.87342	0.0610099	0.77529
WBGene00021056	protein_coding	W06B4.1	II	4471595	4473591	+	564.75	0.730563	0.241828	1.8729	0.0610829	0.77565
WBGene00007899	pseudogene	C33D9.5	IV	8778721	8780872	-	193.449	1.2338	0.161897	-1.87222	0.0611756	0.775694
WBGene00013895	protein_coding	ZC434.9	I	10356251	10360890	+	2255.32	1.14847	0.106661	-1.87236	0.0611564	0.775694
WBGene00013576	protein_coding	Y76A2B.4	III	13545245	13546777	-	310.89	0.87694	0.101275	1.87064	0.0613951	0.776777
WBGene00017320	protein_coding	F09G8.5	III	8254975	8257638	+	213.94	1.30915	0.207705	-1.87106	0.0613368	0.776777
WBGene00021869	protein_coding	vrp-1	IV	3012587	3014440	+	585.908	0.796768	0.17521	1.87071	0.061385	0.776777
WBGene00220000	ncRNA	K02F2.11	I	6835506	6835631	+	13.0001	1.77514	0.442823	-1.86968	0.0615286	0.777901
WBGene00021841	protein_coding	Y54E10BR.2	I	3032935	3034761	+	507.415	0.890824	0.0892552	1.86865	0.0616713	0.779138
WBGene00022631	protein_coding	nekl-2	I	6663050	6665160	+	264.292	1.20412	0.143443	-1.86822	0.0617321	0.77934
WBGene00003216	protein_coding	memi-1	IV	4758982	4760428	-	462.055	0.766476	0.205595	1.86623	0.0620087	0.779791
WBGene00008477	protein_coding	clec-17	I	12430028	12431500	-	839.013	1.18909	0.134029	-1.86423	0.0622892	0.779791
WBGene00009082	protein_coding	dlat-1	V	14445324	14447608	-	6858.31	1.09777	0.0722256	-1.86336	0.0624122	0.779791
WBGene00009701	protein_coding	egg-3	II	10882408	10884462	-	613.534	0.76607	0.20638	1.86283	0.0624856	0.779791
WBGene00010624	protein_coding	mrps-15	I	8691039	8692622	-	979	1.12143	0.0887175	-1.86365	0.0623708	0.779791
WBGene00011616	protein_coding	T08D10.3	X	11955425	11956495	+	13.5752	0.618257	0.372211	1.86378	0.0623524	0.779791
WBGene00013344	protein_coding	ebp-1	V	18043571	18052323	+	245.231	1.23443	0.162867	-1.86563	0.0620929	0.779791
WBGene00016555	protein_coding	math-20	II	1996537	1998531	+	332.277	1.32221	0.216159	-1.86415	0.0623001	0.779791
WBGene00018813	pseudogene	F54D11.3	V	4635400	4637145	-	143.654	0.689411	0.287558	1.86594	0.0620504	0.779791
WBGene00019163	protein_coding	ubxn-6	IV	4807430	4809487	-	1478.29	0.882205	0.0969838	1.86438	0.0622682	0.779791
WBGene00020867	protein_coding	shc-2	II	4969186	4988934	+	800.77	0.8898	0.0904113	1.86313	0.0624444	0.779791
WBGene00021817	protein_coding	Y53G8B.1	III	3129277	3131399	+	330.428	1.19078	0.134939	-1.86682	0.0619273	0.779791
WBGene00021846	protein_coding	ztf-23	I	3052018	3059185	-	381.3	0.877078	0.101366	1.86673	0.0619398	0.779791
WBGene00022374	protein_coding	nhr-277	IV	2743007	2747476	+	52.7601	0.740679	0.232053	1.86629	0.0620005	0.779791
WBGene00022848	protein_coding	ZK1055.7	V	6602728	6605375	-	1744.41	1.10954	0.0804019	-1.86514	0.0621618	0.779791
WBGene00044083	protein_coding	tin-9.2	IV	13098978	13099859	+	248.864	1.16068	0.115341	-1.8638	0.0623493	0.779791
WBGene00001678	protein_coding	gpa-16	I	897286	906077	+	678.299	0.861798	0.115298	1.86107	0.0627342	0.780497
WBGene00009790	protein_coding	lgc-44	V	11669348	11672594	-	237.343	1.29672	0.201359	-1.86167	0.0626489	0.780497
WBGene00013637	protein_coding	Y105C5A.13	IV	15641215	15643828	+	124.247	0.77897	0.193654	1.86084	0.0627666	0.780497
WBGene00015592	protein_coding	C08D8.1	V	8345759	8349909	+	14.4173	1.71724	0.41902	-1.86169	0.0626462	0.780497
WBGene00020035	protein_coding	egg-5	I	4168984	4171589	-	538.588	0.779336	0.193225	1.86147	0.0626784	0.780497
WBGene00000876	protein_coding	cyl-1	V	11991011	11993767	-	3394.33	0.921184	0.0636848	1.85975	0.0629205	0.781169
WBGene00002245	protein_coding	lag-1	IV	6095411	6110639	+	1332.12	0.887978	0.0921776	1.85951	0.0629555	0.781169
WBGene00018656	protein_coding	txdc-12.2	X	2074448	2075944	+	3793.16	1.14858	0.107442	-1.86007	0.0628758	0.781169
WBGene00013276	protein_coding	sre-42	II	12384593	12386881	-	4.99487	0.394719	0.721627	1.85844	0.0631066	0.781928
WBGene00021876	protein_coding	Y54G2A.11	IV	2765719	2771790	-	2073.26	0.91712	0.0671535	1.85868	0.0630725	0.781928
WBGene00007255	protein_coding	cnnm-4	I	7222296	7224381	+	1277.61	0.882583	0.0970536	1.85666	0.0633592	0.784499
WBGene00000560	protein_coding	cnc-6	III	1763524	1764836	+	59.6671	1.60725	0.370604	-1.84725	0.0647109	0.786321
WBGene00000645	protein_coding	col-69	II	303924	305530	-	136.159	1.22182	0.156443	-1.84755	0.0646674	0.786321
WBGene00000740	protein_coding	col-167	X	6323297	6324539	+	12601	1.24006	0.168028	-1.84737	0.0646937	0.786321
WBGene00000831	protein_coding	ctl-2	II	14299553	14302083	-	4056.86	1.16717	0.120435	-1.85172	0.0640655	0.786321
WBGene00001480	protein_coding	fmo-5	V	899310	903665	-	1130.91	1.1814	0.130057	-1.84918	0.0644325	0.786321
WBGene00001609	protein_coding	glp-1	III	9092241	9099698	+	2144.53	0.873216	0.106176	1.84213	0.0654567	0.786321
WBGene00001722	protein_coding	grl-13	V	4362722	4364650	-	12.1047	1.6954	0.41504	-1.83507	0.0664949	0.786321
WBGene00002005	protein_coding	hsp-1	IV	17278959	17281330	+	78815.1	1.17498	0.126759	-1.83528	0.0664639	0.786321
WBGene00002144	protein_coding	inx-22	I	3608395	3612301	+	501.406	0.807935	0.167338	1.83872	0.0659558	0.786321
WBGene00002271	protein_coding	lec-8	X	9850209	9851375	+	4076.64	0.895447	0.086573	1.84029	0.0657256	0.786321
WBGene00003728	protein_coding	nhr-138	IV	9725251	9728576	+	395.182	0.79254	0.181359	1.84962	0.0643689	0.786321
WBGene00004309	protein_coding	rap-3	IV	11177286	11178200	+	228.711	1.24381	0.170399	-1.84722	0.0647152	0.786321
WBGene00004754	protein_coding	sec-23	V	20091263	20105685	+	4861.78	1.0971	0.0728715	-1.8346	0.0665656	0.786321
WBGene00006533	protein_coding	tba-7	III	11368415	11371775	-	363.361	0.874039	0.105378	1.84317	0.0653035	0.786321
WBGene00006562	protein_coding	tdc-1	II	8270567	8273611	+	1187.76	0.826355	0.149566	1.83976	0.0658033	0.786321
WBGene00006922	protein_coding	vhl-1	X	11307360	11308400	+	169.126	1.18353	0.131759	-1.84497	0.0650416	0.786321
WBGene00007351	protein_coding	C05G5.5	X	14756075	14760963	-	9.64327	1.81429	0.466773	-1.84117	0.0655972	0.786321
WBGene00007533	protein_coding	cbl-1	I	9327857	9330928	+	1756.13	1.4191	0.275169	-1.83515	0.0664831	0.786321
WBGene00007966	protein_coding	maph-1.3	III	3844893	3848341	+	1185.87	0.851825	0.125602	1.8421	0.06546	0.786321
WBGene00007973	protein_coding	C36B1.6	I	8732219	8733436	+	81.9439	0.805692	0.168116	1.85407	0.0637294	0.786321
WBGene00008218	protein_coding	nasp-2	V	13310186	13312260	-	4426.07	0.793568	0.181434	1.83853	0.0659837	0.786321
WBGene00008456	protein_coding	eral-1	II	9588212	9589767	-	431.119	0.896462	0.0853963	1.84652	0.0648172	0.786321
WBGene00008492	protein_coding	F01D5.1	II	13996958	13997606	-	4123.73	1.12085	0.0896539	-1.83593	0.0663684	0.786321
WBGene00009174	protein_coding	F26H9.2	I	9289753	9294035	-	1281.47	0.885341	0.0953908	1.84185	0.0654969	0.786321
WBGene00009404	protein_coding	F35C11.5	II	8253740	8255319	+	911.745	0.802086	0.173057	1.83853	0.0659846	0.786321
WBGene00009891	protein_coding	scl-10	IV	13048457	13049835	+	16.3072	1.76287	0.441523	-1.8525	0.0639535	0.786321
WBGene00010131	protein_coding	F55H2.5	III	9511470	9513375	+	710.132	0.898022	0.0842949	1.84089	0.0656372	0.786321
WBGene00010259	protein_coding	ric-7	V	13987166	14006079	-	2226.62	0.872426	0.106264	1.85288	0.0638991	0.786321
WBGene00010350	protein_coding	H01G02.3	IV	11783941	11792593	-	432.88	0.867607	0.110754	1.84992	0.0643249	0.786321
WBGene00010742	protein_coding	K10D6.2	V	11193733	11196010	-	1620.21	1.15469	0.112951	-1.83711	0.0661934	0.786321
WBGene00010987	protein_coding	R03C1.1	II	14907508	14910405	-	810.963	1.162	0.117705	-1.84025	0.0657314	0.786321
WBGene00011394	protein_coding	T03D8.7	V	20816142	20816553	+	29.8857	0.679927	0.303173	1.83575	0.0663953	0.786321
WBGene00012304	protein_coding	cutl-4	V	17733568	17739899	-	38.2824	1.35065	0.235039	-1.84505	0.0650308	0.786321
WBGene00013007	protein_coding	Y48E1B.8	II	13585705	13589033	+	161.68	0.718899	0.257297	1.85054	0.0642358	0.786321
WBGene00013242	protein_coding	Y56A3A.30	III	11974077	11979065	-	548.501	0.889118	0.0924097	1.8348	0.0665351	0.786321
WBGene00013431	protein_coding	ceh-92	III	11581600	11589133	+	786.079	0.890673	0.0904726	1.84622	0.064861	0.786321
WBGene00013443	protein_coding	such-1	III	11512860	11523759	-	1156.94	0.885638	0.0951446	1.84153	0.0655439	0.786321
WBGene00014643	pseudogene	B0391.8	V	15595055	15596466	-	445.332	0.874409	0.104783	1.84782	0.0646288	0.786321
WBGene00014915	pseudogene	Y53C10A.1	I	11966271	11967591	+	2044.87	0.909006	0.0742473	1.85377	0.0637715	0.786321
WBGene00015083	protein_coding	egg-1	III	5728180	5730159	+	2333.59	0.733328	0.243921	1.83448	0.0665822	0.786321
WBGene00016329	protein_coding	osr-1	I	5200258	5203504	-	625.743	1.21158	0.149923	-1.84689	0.0647624	0.786321
WBGene00016749	protein_coding	C48E7.1	I	6260249	6264540	+	2432.73	1.10719	0.0793324	-1.85168	0.0640723	0.786321
WBGene00017015	protein_coding	D1014.2	V	8143905	8145650	+	25.6571	0.677743	0.304409	1.84354	0.0652504	0.786321
WBGene00017105	protein_coding	E02H9.7	III	2445228	2446142	-	44.5229	0.650849	0.334026	1.85496	0.0636019	0.786321
WBGene00017294	protein_coding	F09E10.1	X	1502860	1503278	+	41.5005	0.648787	0.338391	1.84456	0.0651014	0.786321
WBGene00017651	protein_coding	F21A9.2	I	3706030	3709435	-	224.209	0.862966	0.1159	1.83455	0.0665729	0.786321
WBGene00017673	protein_coding	icmt-1	I	4901918	4903264	+	558.808	0.811571	0.163059	1.84725	0.0647115	0.786321
WBGene00018377	protein_coding	hum-10	X	4777512	4782297	-	14.7377	0.629074	0.362957	1.84236	0.0654221	0.786321
WBGene00018403	protein_coding	F44A2.3	V	9305416	9310926	+	435.205	1.17742	0.127857	-1.84295	0.0653361	0.786321
WBGene00018446	protein_coding	ceh-83	II	1733718	1736533	-	120.666	0.813603	0.161762	1.83976	0.0658034	0.786321
WBGene00018909	protein_coding	slx-1	I	5182736	5186234	+	634.431	0.857369	0.120885	1.83656	0.0662754	0.786321
WBGene00018974	protein_coding	fcho-1	II	1310518	1320437	+	1918.86	0.913504	0.0703609	1.85497	0.063601	0.786321
WBGene00019076	protein_coding	mrpl-24	I	5505377	5507023	-	818.607	1.10965	0.0815901	-1.8397	0.0658122	0.786321
WBGene00019272	protein_coding	H42K12.3	X	1311605	1316634	+	5975.39	1.17936	0.129103	-1.84349	0.0652575	0.786321
WBGene00019486	protein_coding	K07D4.6	II	4016827	4018701	-	84.6512	1.24936	0.174892	-1.83651	0.0662829	0.786321
WBGene00019617	protein_coding	K10C2.1	X	6421036	6430610	-	16455.3	1.78105	0.453735	-1.83527	0.0664663	0.786321
WBGene00019650	protein_coding	K11D12.11	V	5036572	5038658	-	1435.66	0.884337	0.0963574	1.84036	0.0657153	0.786321
WBGene00020077	protein_coding	R52.5	II	2108787	2110043	-	10.8713	0.516897	0.518346	1.83671	0.0662529	0.786321
WBGene00020260	protein_coding	T05E7.4	I	6192552	6194897	-	272.895	0.859765	0.117862	1.8495	0.0643862	0.786321
WBGene00020290	protein_coding	T06D4.1	II	3381836	3384017	+	236.211	0.699307	0.280884	1.83707	0.0661999	0.786321
WBGene00020887	protein_coding	hic-1	X	6597918	6598866	-	343.851	1.19879	0.14158	-1.84761	0.0646584	0.786321
WBGene00021282	protein_coding	set-21	IV	4390848	4393403	+	272.046	0.857921	0.119218	1.85445	0.0636748	0.786321
WBGene00022257	protein_coding	puf-11	IV	6421589	6423489	+	1597.74	0.731875	0.24466	1.84064	0.0656746	0.786321
WBGene00022328	protein_coding	Y82E9BL.12	III	1309187	1311226	+	20.1286	0.622565	0.369849	1.8486	0.064515	0.786321
WBGene00022435	protein_coding	cfap-36	V	163842	172210	-	148.147	1.22105	0.156289	-1.8435	0.0652554	0.786321
WBGene00022775	protein_coding	ZK616.5	IV	5391912	5393572	+	692.333	0.879126	0.100977	1.8406	0.0656809	0.786321
WBGene00044527	protein_coding	Y39H10B.2	V	3668728	3670631	+	247.98	0.844191	0.133016	1.83707	0.0661991	0.786321
WBGene00219587	antisense_RNA	anr-16	X	11524986	11526635	-	13.991	1.70671	0.419903	-1.83665	0.0662616	0.786321
WBGene00001118	protein_coding	dyf-2	III	13674917	13686445	-	810.942	0.886405	0.0948948	1.83321	0.066771	0.787481
WBGene00008358	protein_coding	nspc-18	X	14527173	14527569	-	64.6425	1.35094	0.236688	-1.83346	0.0667335	0.787481
WBGene00000173	protein_coding	aqp-5	V	10491743	10493268	+	26.3728	1.44782	0.292858	-1.82302	0.0682996	0.787692
WBGene00000592	protein_coding	coh-3	V	14457475	14460136	+	538.72	0.843152	0.134498	1.83003	0.0672458	0.787692
WBGene00000633	protein_coding	col-56	I	6232777	6234280	+	20.9694	0.652944	0.336372	1.82824	0.067514	0.787692
WBGene00000718	protein_coding	col-145	V	9162051	9163005	-	8504.74	1.2043	0.146745	-1.82766	0.0676001	0.787692
WBGene00004779	protein_coding	ser-4	III	1723194	1733101	-	186.731	0.842739	0.13544	1.82253	0.0683747	0.787692
WBGene00004928	protein_coding	soc-1	V	4642952	4646931	+	376.193	0.883035	0.098401	1.82373	0.0681923	0.787692
WBGene00006308	protein_coding	sul-1	X	3267294	3270906	-	185.098	1.26996	0.188397	-1.83007	0.0672394	0.787692
WBGene00007165	pseudogene	B0391.10	V	15585067	15593185	+	563.616	0.887984	0.093563	1.83187	0.066971	0.787692
WBGene00008204	protein_coding	C49C3.15	IV	17334193	17335094	+	156.728	1.20053	0.144258	-1.82779	0.0675816	0.787692
WBGene00009318	protein_coding	F32B4.8	I	11501625	11507129	+	104.709	1.252	0.177871	-1.82286	0.0683247	0.787692
WBGene00009664	protein_coding	idha-1	I	8606404	8608631	-	8025.85	1.08449	0.0641189	-1.82503	0.0679958	0.787692
WBGene00010285	protein_coding	F58H1.2	V	11929073	11929993	+	866.797	1.15208	0.111532	-1.83121	0.0670694	0.787692
WBGene00011741	protein_coding	T12G3.6	IV	12030047	12031271	-	360.612	0.734274	0.243693	1.82857	0.0674641	0.787692
WBGene00011768	protein_coding	oac-46	II	8848843	8852096	-	2728.07	1.19698	0.141663	-1.83106	0.0670917	0.787692
WBGene00011944	protein_coding	T23D8.3	I	9973377	9976315	-	3529.57	0.93252	0.0550876	1.82971	0.0672939	0.787692
WBGene00012035	protein_coding	T26C5.5	II	9245905	9246811	-	114.515	0.822815	0.154359	1.82276	0.0683404	0.787692
WBGene00013025	protein_coding	vha-13	V	14351207	14354421	+	17127.5	1.22154	0.158355	-1.82314	0.0682826	0.787692
WBGene00013515	protein_coding	Y73F4A.2	IV	9042387	9043347	-	764.937	1.29792	0.205722	-1.82867	0.0674492	0.787692
WBGene00013914	protein_coding	lgc-37	III	12785154	12793128	+	50.6986	1.28402	0.197747	-1.82387	0.068171	0.787692
WBGene00013916	protein_coding	ZC504.1	X	10407150	10409774	+	16.3448	0.629515	0.366328	1.82265	0.0683567	0.787692
WBGene00014109	protein_coding	chpf-1	V	10202538	10203485	-	1308.01	1.09886	0.0743272	-1.82979	0.0672809	0.787692
WBGene00015045	protein_coding	cyp-34A10	V	3970712	3973001	-	10.907	1.8973	0.506283	-1.82496	0.0680076	0.787692
WBGene00015137	protein_coding	B0310.1	X	493211	497510	+	327.409	1.15003	0.110627	-1.82293	0.0683134	0.787692
WBGene00015334	protein_coding	sup-18	III	7877176	7878839	-	260.172	0.847959	0.130414	1.82444	0.0680852	0.787692
WBGene00015922	protein_coding	C17H11.2	X	8169930	8172913	+	456.912	1.48788	0.312921	-1.83196	0.0669578	0.787692
WBGene00016084	protein_coding	cht-3	IV	7003623	7009268	+	795.449	0.746272	0.230494	1.83184	0.0669754	0.787692
WBGene00017102	protein_coding	E02H9.4	III	2456180	2457764	+	89.3669	0.814047	0.162727	1.82402	0.0681498	0.787692
WBGene00018063	protein_coding	F35F10.14	V	3319466	3320105	-	49.8469	1.44263	0.289586	-1.82573	0.0678908	0.787692
WBGene00018194	pseudogene	F39E9.1	II	3318302	3320358	+	438.044	1.30128	0.208008	-1.82651	0.0677729	0.787692
WBGene00018564	protein_coding	F47D12.9	III	6299331	6303217	-	2190.57	0.912083	0.0724739	1.83188	0.066969	0.787692
WBGene00019282	protein_coding	mps-2	II	309479	312210	-	456.627	1.14589	0.107704	-1.82416	0.0681284	0.787692
WBGene00194898	protein_coding	C17B7.14	V	3320343	3320532	-	9.91137	1.7444	0.439948	-1.82461	0.0680604	0.787692
WBGene00195164	protein_coding	K12B6.11	V	6288907	6289587	+	31.0497	1.60989	0.375647	-1.82874	0.0674389	0.787692
WBGene00219208	protein_coding	B0365.9	V	13131873	13133565	-	596.497	1.22123	0.157952	-1.82543	0.0679368	0.787692
WBGene00235277	protein_coding	T04C4.3	IV	2216636	2216861	-	38.1465	1.4271	0.280548	-1.82888	0.0674176	0.787692
WBGene00013998	protein_coding	gtf-2E1	IV	17255301	17257562	+	836.913	0.887154	0.0948225	1.82175	0.0684929	0.78853
WBGene00007934	protein_coding	C34E7.4	X	12932205	12934978	-	5194.9	1.11027	0.082876	-1.82087	0.0686264	0.789022
WBGene00017082	protein_coding	DC2.5	V	210148	212787	-	579.795	1.17387	0.127001	-1.82102	0.0686034	0.789022
WBGene00000399	protein_coding	cdh-7	II	14843177	14850905	+	3451.25	1.16482	0.120922	-1.82028	0.0687163	0.789257
WBGene00013419	protein_coding	Y65A5A.2	IV	16412020	16416808	+	400.894	0.847191	0.13144	1.82014	0.0687376	0.789257
WBGene00007192	protein_coding	B0491.5	II	11343716	11345743	-	5597.33	1.11469	0.0861013	-1.81923	0.0688756	0.789321
WBGene00007203	protein_coding	best-1	IV	13108141	13109799	-	250.523	1.26691	0.187618	-1.81923	0.068877	0.789321
WBGene00014060	protein_coding	ZK673.4	II	10452920	10455200	+	115.341	1.23451	0.167096	-1.81891	0.0689248	0.789321
WBGene00015439	pseudogene	C04E12.10	V	3377536	3382850	-	70.7506	0.763329	0.214183	1.81911	0.0688945	0.789321
WBGene00004108	protein_coding	pqn-18	X	12907832	12920176	+	1379.76	0.884259	0.0975882	1.81845	0.0689961	0.789395
WBGene00005182	protein_coding	srg-25	V	5342139	5344365	-	6.86326	0.489055	0.567533	1.81828	0.0690221	0.789395
WBGene00011130	protein_coding	zip-6	IV	11213651	11218137	-	15.3319	0.638561	0.355972	1.81785	0.0690875	0.789623
WBGene00015704	protein_coding	tiam-1	I	4409689	4426137	+	311.201	0.868909	0.111577	1.81688	0.069236	0.7908
WBGene00017981	protein_coding	figl-1	V	4341443	4346050	-	907.112	0.910313	0.0746452	1.81613	0.06935	0.790959
WBGene00021314	protein_coding	Y32H12A.6	III	5380906	5382173	-	637.899	0.882101	0.0996669	1.8159	0.0693864	0.790959
WBGene00175029	ncRNA	AH9.7	X	2243115	2244467	+	32.1367	1.42213	0.279749	-1.81612	0.0693519	0.790959
WBGene00003891	protein_coding	osm-11	X	17420211	17421582	-	9479.85	1.15111	0.112095	-1.81123	0.0701053	0.791483
WBGene00004112	protein_coding	pqn-22	IV	6019705	6033639	-	5684.34	1.13134	0.0983492	-1.81018	0.0702682	0.791483
WBGene00007094	protein_coding	B0019.2	I	12773659	12782282	+	986.953	0.917505	0.0685141	1.81294	0.0698409	0.791483
WBGene00008048	pseudogene	hpo-41	X	11775190	11775728	+	11.7017	0.578832	0.43547	1.81134	0.0700889	0.791483
WBGene00011822	protein_coding	T18D3.5	X	12463815	12464378	+	20.0987	1.54086	0.344421	-1.81098	0.0701442	0.791483
WBGene00012530	protein_coding	Y32F6A.5	V	10446534	10453781	-	4394.73	1.20381	0.147848	-1.80999	0.0702968	0.791483
WBGene00014029	protein_coding	ZK637.12	III	8922292	8925302	+	22.7921	0.671209	0.317159	1.8135	0.0697553	0.791483
WBGene00015433	protein_coding	C04E12.2	V	3369081	3369920	+	396.359	1.24796	0.176458	-1.81101	0.0701401	0.791483
WBGene00015504	protein_coding	C06A5.6	I	5981778	5985869	-	1518.18	0.900073	0.0837122	1.81438	0.0696194	0.791483
WBGene00016667	protein_coding	C45E5.4	IV	5735019	5737106	+	389.111	1.28676	0.200425	-1.81485	0.0695477	0.791483
WBGene00017547	protein_coding	alfa-1	II	7658324	7662522	-	1242.6	0.877252	0.104105	1.81485	0.0695464	0.791483
WBGene00017567	protein_coding	F18E3.11	V	7413437	7413840	+	148.405	1.45367	0.298173	-1.81004	0.0702902	0.791483
WBGene00017945	protein_coding	F31D5.2	II	4215605	4218243	+	163.957	1.2131	0.153863	-1.81138	0.0700824	0.791483
WBGene00017968	protein_coding	skpo-3	II	7245876	7250181	+	3157.44	1.14706	0.109247	-1.8119	0.070001	0.791483
WBGene00018768	protein_coding	F53G2.3	II	2480399	2481312	+	18.8222	0.659768	0.331324	1.81082	0.070168	0.791483
WBGene00019883	protein_coding	met-2	III	8375300	8380833	+	2089.68	0.918622	0.0675337	1.81328	0.0697889	0.791483
WBGene00020670	protein_coding	T22B2.6	X	3914765	3915848	-	444.752	1.14489	0.107761	-1.81154	0.0700578	0.791483
WBGene00021329	protein_coding	Y34D9A.3	I	1034443	1040868	+	881.054	0.896507	0.0870117	1.8114	0.0700794	0.791483
WBGene00022485	protein_coding	fbxa-63	III	1243513	1245283	+	114.637	1.2403	0.171653	-1.80999	0.0702974	0.791483
WBGene00000220	protein_coding	atf-2	II	8751986	8753939	+	659.371	1.13716	0.102872	-1.80259	0.0714527	0.792706
WBGene00000775	protein_coding	cpin-1	IV	9451338	9453372	+	242.149	1.16165	0.119813	-1.80431	0.071182	0.792706
WBGene00000950	protein_coding	deg-1	X	7763187	7774915	+	463.405	0.87237	0.109269	1.80277	0.0714241	0.792706
WBGene00001067	protein_coding	dpy-5	I	5432158	5433054	-	37590.2	1.18559	0.135924	-1.80693	0.0707735	0.792706
WBGene00001782	protein_coding	gst-34	II	15179971	15183232	-	5.73437	0.406574	0.718698	1.80662	0.0708222	0.792706
WBGene00003177	protein_coding	mec-15	II	10236936	10239695	-	807.95	0.877159	0.104704	1.80594	0.0709283	0.792706
WBGene00003522	protein_coding	nas-3	V	9478163	9479601	+	132.927	1.28783	0.202739	-1.80004	0.071854	0.792706
WBGene00006366	protein_coding	sym-1	X	14581654	14584374	+	12180.4	1.15622	0.116023	-1.80493	0.0710863	0.792706
WBGene00006827	protein_coding	unc-98	X	7570374	7573751	-	1255.84	0.892636	0.090941	1.80179	0.0715789	0.792706
WBGene00008005	protein_coding	C38D4.4	III	4793086	4795423	+	1024.91	0.87179	0.109958	1.80021	0.0718272	0.792706
WBGene00009057	protein_coding	cept-1	X	12762078	12765904	+	1130.18	1.30988	0.215518	-1.80696	0.0707691	0.792706
WBGene00009240	protein_coding	F28H7.7	V	10751057	10754147	-	18.2621	1.5851	0.36905	-1.80078	0.0717377	0.792706
WBGene00010765	protein_coding	K10H10.10	II	14508068	14510162	+	110.88	1.20478	0.14889	-1.80516	0.0710491	0.792706
WBGene00010946	protein_coding	M176.10	II	9423331	9426173	-	10.0113	0.578756	0.438325	1.79997	0.0718652	0.792706
WBGene00012243	protein_coding	W04D2.4	V	12494728	12497755	-	1201.4	0.899335	0.084665	1.80794	0.0706163	0.792706
WBGene00012538	protein_coding	Y37A1B.5	IV	14051200	14056676	+	1441.47	1.25167	0.179636	-1.80284	0.0714137	0.792706
WBGene00013302	protein_coding	vti-1	IV	14765629	14766665	-	417.764	0.877727	0.10436	1.80296	0.0713948	0.792706
WBGene00013614	pseudogene	clec-237	V	16932006	16933555	+	14.073	1.68347	0.417472	-1.79998	0.071864	0.792706
WBGene00013703	protein_coding	rbm-12	I	10122459	10130215	+	1370.15	0.899478	0.0847505	1.80341	0.0713241	0.792706
WBGene00015392	protein_coding	nspc-7	X	8541862	8542284	+	76.9914	1.35306	0.241498	-1.80633	0.0708671	0.792706
WBGene00016413	protein_coding	C34F11.1	II	5212932	5213932	+	22.7902	1.53893	0.345303	-1.8011	0.0716865	0.792706
WBGene00018748	protein_coding	F53C3.4	II	3900788	3902773	+	37.6759	0.743747	0.236535	1.80573	0.0709611	0.792706
WBGene00018803	protein_coding	fbxa-24	II	3816686	3818238	+	338.915	0.866718	0.114172	1.8075	0.0706844	0.792706
WBGene00019407	protein_coding	lect-2	II	5790726	5794402	+	885.632	1.11348	0.0858175	-1.80698	0.0707652	0.792706
WBGene00019600	protein_coding	rga-3	V	5717885	5722089	+	1204.54	0.85168	0.128528	1.80207	0.0715337	0.792706
WBGene00020730	protein_coding	T23E1.3	IV	3146894	3148882	+	29.7677	0.703089	0.281955	1.80249	0.0714689	0.792706
WBGene00021651	pseudogene	miro-3	I	3555581	3557402	+	88.1059	0.814223	0.164644	1.80089	0.0717207	0.792706
WBGene00022649	protein_coding	ZK84.1	II	6020653	6023349	+	14683.5	1.14342	0.106909	-1.80855	0.0705211	0.792706
WBGene00022795	protein_coding	ZK686.5	III	7766389	7767515	-	68.8565	1.30522	0.21345	-1.80038	0.0718	0.792706
WBGene00044149	protein_coding	T24D5.6	X	12603622	12604708	+	17.425	0.610426	0.395609	1.80004	0.0718544	0.792706
WBGene00077658	protein_coding	M106.8	II	10841386	10843625	-	342.467	0.868093	0.113342	1.80055	0.0717742	0.792706
WBGene00219784	snoRNA	B0348.8	V	39259	39364	+	5.60643	2.08366	0.587468	-1.80286	0.0714101	0.792706
WBGene00016197	protein_coding	pxl-1	III	5889721	5896013	-	2169.74	0.922772	0.0644721	1.79851	0.0720961	0.794245
WBGene00016586	protein_coding	C42C1.8	IV	12291046	12293317	+	826.972	0.854839	0.125807	1.79859	0.0720843	0.794245
WBGene00000507	protein_coding	cit-1.1	III	8005935	8009821	-	705.102	0.8791	0.103392	1.79802	0.0721732	0.79459
WBGene00000522	protein_coding	clc-1	X	11047446	11049271	+	788.097	0.848456	0.131949	1.79681	0.0723655	0.7957
WBGene00020262	protein_coding	ferl-1	I	5455730	5459550	-	52.6378	1.44013	0.292848	-1.79684	0.0723608	0.7957
WBGene00001817	protein_coding	haf-7	V	14773258	14777697	+	1977.06	0.832192	0.147573	1.79581	0.0725254	0.796954
WBGene00012191	protein_coding	W02A2.8	IV	13356113	13358601	-	219.747	0.818427	0.161078	1.79462	0.0727144	0.79724
WBGene00012228	protein_coding	W03H9.2	II	14142949	14143874	-	150.651	1.17663	0.130767	-1.79449	0.0727348	0.79724
WBGene00014248	protein_coding	ZK1307.7	II	9636628	9640170	+	29.128	0.694965	0.292454	1.79511	0.0726356	0.79724
WBGene00018173	protein_coding	F38B6.3	X	6693735	6695662	+	27.3344	1.44992	0.298672	-1.79453	0.0727281	0.79724
WBGene00002084	protein_coding	ins-1	IV	10436708	10438410	+	129.621	0.818255	0.161431	1.79258	0.0730399	0.797511
WBGene00003373	protein_coding	mlh-1	III	13509301	13514570	-	774.14	0.898013	0.0865291	1.79353	0.072889	0.797511
WBGene00006519	protein_coding	cox-6A	III	5081726	5082995	+	5296.63	0.716654	0.268214	1.79204	0.0731266	0.797511
WBGene00006587	protein_coding	tnt-2	X	8721557	8723552	-	10764.1	1.22986	0.166402	-1.79378	0.0728483	0.797511
WBGene00011576	protein_coding	rmh-2	V	9927782	9930775	-	1102.12	0.906921	0.0786302	1.79258	0.0730405	0.797511
WBGene00018090	protein_coding	F36D4.5	V	9419292	9425762	-	1896.85	0.904114	0.0811074	1.79297	0.0729779	0.797511
WBGene00019311	pseudogene	K02E7.6	II	1057212	1059280	+	1079.81	0.882726	0.100422	1.79205	0.0731246	0.797511
WBGene00196751	ncRNA	K08B12.7	V	6247771	6247971	+	7.9374	1.86737	0.502709	-1.7923	0.0730847	0.797511
WBGene00006977	protein_coding	zif-1	III	9002779	9004839	+	798.53	0.857007	0.124322	1.79068	0.0733451	0.79866
WBGene00018519	protein_coding	F46H5.3	X	7230330	7238662	-	55368.9	1.16386	0.122262	-1.79052	0.0733698	0.79866
WBGene00019572	protein_coding	K09E2.3	X	8676624	8677933	+	1601.58	1.15699	0.117485	-1.79064	0.073351	0.79866
WBGene00020364	protein_coding	T08E11.8	II	1833627	1835783	-	31.5495	0.680323	0.310465	1.78993	0.0734659	0.799206
WBGene00009186	protein_coding	trcs-1	IV	9587100	9588834	-	1733.81	0.760109	0.221251	1.78857	0.0736843	0.80108
WBGene00008789	protein_coding	F14D7.2	V	14291910	14293712	-	217.105	0.703082	0.284211	1.78823	0.0737388	0.801172
WBGene00019517	pseudogene	K08B4.5	IV	6086350	6089404	-	58.6339	0.726847	0.257499	1.78749	0.0738586	0.801474
WBGene00022891	protein_coding	ZK1290.10	II	7551951	7553906	-	238.812	1.26074	0.187006	-1.78749	0.0738588	0.801474
WBGene00018578	protein_coding	F47G3.3	X	2375997	2379060	+	128.357	1.20531	0.150787	-1.78664	0.0739957	0.802459
WBGene00001607	protein_coding	gln-6	IV	9739219	9740908	-	2451.37	0.73832	0.245295	1.78431	0.0743729	0.806046
WBGene00019111	protein_coding	F59E11.5	V	8995101	8996664	+	547.239	1.17042	0.127294	-1.78352	0.0745011	0.806933
WBGene00022459	protein_coding	Y110A7A.9	I	5119223	5123985	+	2068.67	0.904901	0.0808577	1.78299	0.0745878	0.807369
WBGene00004930	protein_coding	sod-1	II	6972712	6973892	-	6612.62	1.10104	0.0779051	-1.78257	0.0746557	0.807601
WBGene00007124	protein_coding	B0250.7	V	20473022	20476061	-	682.255	0.850946	0.130783	1.7805	0.0749938	0.809553
WBGene00008967	protein_coding	F20B10.3	IV	12168244	12169216	+	980.243	1.11126	0.0854861	-1.78033	0.0750225	0.809553
WBGene00010341	protein_coding	glo-3	X	10533699	10537114	+	298.915	1.55811	0.359263	-1.78085	0.0749362	0.809553
WBGene00044548	protein_coding	cnc-9	V	7399904	7400199	-	17.1627	1.5284	0.34375	-1.78042	0.0750069	0.809553
WBGene00006504	protein_coding	kcc-1	IV	7206246	7218000	+	3193.96	1.20349	0.15017	-1.77944	0.075167	0.809605
WBGene00006571	protein_coding	tim-1	III	12240367	12250164	-	2827.95	0.909831	0.0766075	1.77958	0.0751449	0.809605
WBGene00021286	protein_coding	tald-1	IV	4386630	4388878	+	4990.71	1.10571	0.0814571	-1.77977	0.0751142	0.809605
WBGene00000742	protein_coding	col-169	X	6329160	6330127	+	7197.5	1.24604	0.178431	-1.77859	0.0753077	0.810117
WBGene00018728	protein_coding	frpr-8	X	8697817	8702822	+	60.9974	0.788286	0.192953	1.77872	0.0752857	0.810117
WBGene00000479	protein_coding	cgh-1	III	7495320	7497832	-	9536.92	0.858922	0.123504	1.77648	0.0756538	0.810836
WBGene00010051	protein_coding	F54D5.5	II	11564385	11567020	-	782.209	0.84138	0.140261	1.77648	0.0756544	0.810836
WBGene00012499	pseudogene	Y24F12A.4	IV	11616121	11617984	-	27.548	0.679547	0.31363	1.77711	0.0755502	0.810836
WBGene00016291	protein_coding	C31H1.8	IV	5811583	5814142	-	641.7	0.798889	0.182307	1.77686	0.0755915	0.810836
WBGene00017646	protein_coding	F20H11.1	III	6589377	6592175	-	1033.23	0.882493	0.10146	1.77747	0.0754911	0.810836
WBGene00017816	protein_coding	hrpk-1	I	6317701	6320365	+	5027.28	0.920726	0.0670278	1.7777	0.0754526	0.810836
WBGene00001194	protein_coding	egl-27	II	6835021	6847906	+	3940.2	0.888498	0.0961189	1.77447	0.075986	0.813628
WBGene00022591	protein_coding	cuti-1	I	6404587	6405705	+	894.012	1.18827	0.140256	-1.77433	0.0760085	0.813628
WBGene00008621	protein_coding	F09C8.1	X	16159648	16163548	-	91.1034	0.696237	0.294548	1.77339	0.0761634	0.813744
WBGene00012845	protein_coding	set-24	II	12114971	12130968	-	596.781	0.897374	0.0881034	1.77313	0.0762066	0.813744
WBGene00017939	protein_coding	F31A3.5	X	17554946	17561464	-	587.848	0.882809	0.101377	1.77385	0.0760885	0.813744
WBGene00018585	protein_coding	F48A11.4	II	213169	216621	-	418.681	0.884509	0.0998447	1.77327	0.0761845	0.813744
WBGene00020865	protein_coding	T27E4.7	V	9074784	9076322	-	753.829	1.154	0.11665	-1.77149	0.0764799	0.816161
WBGene00018991	protein_coding	F56F11.4	III	2855554	2865497	+	395.666	0.850369	0.132037	1.77101	0.0765594	0.816509
WBGene00003808	protein_coding	npr-2	IV	9568828	9580071	-	106.729	0.810138	0.171603	1.77014	0.0767044	0.817343
WBGene00006974	protein_coding	zen-4	IV	6118219	6121775	+	1936.62	0.893295	0.0920323	1.76884	0.0769198	0.817343
WBGene00012117	protein_coding	T28B11.1	V	10712165	10732507	-	3654.46	0.922375	0.0659008	1.76895	0.0769021	0.817343
WBGene00015038	protein_coding	nstp-6	IV	3543628	3547600	-	305.864	0.881231	0.103086	1.76947	0.0768162	0.817343
WBGene00018689	protein_coding	F52D2.7	X	1962573	1966188	+	142.009	0.850916	0.131606	1.76977	0.0767661	0.817343
WBGene00018831	protein_coding	F54E7.9	III	5676612	5677890	-	313.493	1.14793	0.112503	-1.76916	0.0768666	0.817343
WBGene00014103	protein_coding	best-26	I	14200020	14204687	+	48.2721	0.76788	0.215523	1.76802	0.0770584	0.818316
WBGene00001503	protein_coding	fum-1	III	7465605	7467633	+	8362.02	1.07129	0.0562136	-1.76726	0.0771843	0.818419
WBGene00006630	protein_coding	tsp-4	IV	12519118	12520231	-	16.1239	0.603057	0.412896	1.76711	0.0772093	0.818419
WBGene00020592	protein_coding	ugt-12	V	4887187	4889629	-	992.199	1.25129	0.183006	-1.76726	0.0771855	0.818419
WBGene00045238	ncRNA	rpr-1	I	13463955	13464207	+	6.23413	2.56602	0.769618	-1.76651	0.077311	0.818998
WBGene00000632	protein_coding	col-55	I	6199673	6200193	+	12.653	0.614053	0.398553	1.7653	0.077514	0.819151
WBGene00003055	protein_coding	lon-1	III	5474478	5478005	+	3111.59	1.11328	0.0876878	-1.76561	0.077462	0.819151
WBGene00007965	protein_coding	C36A4.4	III	3841262	3843614	-	1252.71	0.904341	0.0821376	1.76608	0.077383	0.819151
WBGene00011109	protein_coding	R07E5.1	III	4408551	4412149	+	1446.6	0.910271	0.0768224	1.76552	0.077477	0.819151
WBGene00000190	protein_coding	arf-1.1	IV	7634786	7635710	+	153.705	0.774766	0.208668	1.76438	0.0776688	0.820031
WBGene00008446	protein_coding	E01G4.3	II	13460991	13469602	-	2521.13	1.09266	0.0724699	-1.76402	0.0777293	0.820031
WBGene00022237	protein_coding	Y73B6BL.14	IV	6342471	6342976	-	22.9154	0.674176	0.322458	1.76396	0.0777388	0.820031
WBGene00014206	protein_coding	nit-1	III	3922207	3923869	+	183.921	1.18713	0.140333	-1.76354	0.0778092	0.820275
WBGene00001121	protein_coding	dyf-5	I	9359075	9364180	+	70.566	1.25135	0.183472	-1.76316	0.0778737	0.820458
WBGene00000762	protein_coding	coq-2	III	6935967	6939443	+	811.587	0.900437	0.0858504	1.76241	0.0780004	0.821176
WBGene00011325	protein_coding	T01C3.11	V	14998991	15000029	+	51.276	0.760335	0.224462	1.76107	0.0782259	0.821176
WBGene00011978	protein_coding	T24B8.4	II	9063687	9070904	-	3182.61	0.89053	0.0949708	1.76121	0.0782031	0.821176
WBGene00017307	protein_coding	F09F9.2	X	4110442	4111474	-	1599.32	1.16832	0.127441	-1.76113	0.0782165	0.821176
WBGene00019456	protein_coding	K06H7.2	III	8093570	8096311	+	180.097	1.1922	0.143986	-1.76145	0.0781621	0.821176
WBGene00022531	protein_coding	morc-1	III	5203713	5206911	-	1473.34	0.911011	0.0763631	1.7608	0.0782725	0.821176
WBGene00045484	protein_coding	F34D10.9	III	3726683	3729570	-	146.457	0.788942	0.194192	1.76119	0.0782064	0.821176
WBGene00000710	protein_coding	col-137	IV	16601480	16602776	-	264.482	1.90608	0.529549	-1.75737	0.0788551	0.821874
WBGene00001601	protein_coding	glh-4	I	3726011	3731265	+	1660.75	0.867934	0.11619	1.75869	0.0786299	0.821874
WBGene00001704	protein_coding	grd-15	I	13564567	13566362	+	61.5502	1.27831	0.201333	-1.75946	0.0784989	0.821874
WBGene00005189	protein_coding	srg-32	V	10587167	10588794	-	12.7587	0.58525	0.439581	1.75821	0.078712	0.821874
WBGene00007314	protein_coding	gcy-29	II	14540895	14548791	-	46.0872	0.721298	0.268131	1.75784	0.0787747	0.821874
WBGene00008165	protein_coding	C47G2.4	II	11290843	11293606	-	1320.24	0.924389	0.0645582	1.75699	0.0789199	0.821874
WBGene00009365	protein_coding	F33H1.4	II	10174572	10180183	+	2500.37	0.905189	0.0818025	1.75679	0.0789536	0.821874
WBGene00011561	protein_coding	ttr-15	III	10337840	10339440	+	12643.7	1.24488	0.179656	-1.75897	0.0785834	0.821874
WBGene00015023	protein_coding	B0205.9	I	10720813	10723496	+	707.685	0.886689	0.0987558	1.75686	0.0789423	0.821874
WBGene00018286	protein_coding	F41E6.5	V	8603480	8605469	+	391.349	0.854205	0.129358	1.7575	0.0788333	0.821874
WBGene00044566	protein_coding	T06F4.3	X	4078236	4081045	-	12.6456	0.612581	0.401888	1.75927	0.0785324	0.821874
WBGene00077764	protein_coding	F59C6.16	I	10514170	10514418	+	73.3413	0.70351	0.288575	1.75814	0.078723	0.821874
WBGene00219493	protein_coding	C18D4.12	V	17530303	17530714	-	100.672	0.770694	0.213678	1.75859	0.0786474	0.821874
WBGene00010792	protein_coding	K12G11.6	V	11894331	11895808	+	66.7138	1.24137	0.177624	-1.75617	0.0790589	0.822374
WBGene00018806	protein_coding	F54D10.5	II	3807096	3808223	-	245.263	0.826736	0.156326	1.75595	0.0790963	0.822374
WBGene00000402	protein_coding	cdh-10	IV	2436505	2463405	-	3648.86	1.23791	0.175491	-1.75454	0.0793384	0.822558
WBGene00001513	protein_coding	gad-1	V	6431331	6433496	-	1503.69	0.907252	0.0800202	1.75486	0.0792835	0.822558
WBGene00004775	protein_coding	2023-09-01	I	3433157	3438543	-	2166.35	0.876317	0.108508	1.75541	0.0791892	0.822558
WBGene00008959	protein_coding	F19H6.4	X	12365688	12367255	+	64.6496	0.653131	0.35028	1.75447	0.0793506	0.822558
WBGene00011945	protein_coding	alg-5	I	9989802	9993975	+	1144.64	0.866671	0.117617	1.75523	0.0792207	0.822558
WBGene00012293	protein_coding	W06A7.4	V	14824664	14829533	+	254.099	0.860717	0.12344	1.75299	0.079603	0.823535
WBGene00014252	protein_coding	ZK1320.2	II	9657876	9659002	-	7595.07	0.890273	0.0956634	1.75281	0.0796343	0.823535
WBGene00015710	protein_coding	C12D5.9	V	7688237	7689988	-	75.6639	0.813378	0.169996	1.75299	0.0796037	0.823535
WBGene00019254	protein_coding	H31G24.3	I	4116851	4118163	+	281.837	0.848073	0.135623	1.75295	0.0796106	0.823535
WBGene00010309	protein_coding	rpn-6.2	III	8999828	9001973	-	2349.01	0.901434	0.0854459	1.75206	0.079763	0.823886
WBGene00050914	protein_coding	T12B5.15	III	954291	954653	-	70.0051	0.702467	0.290788	1.75212	0.0797524	0.823886
WBGene00000528	protein_coding	clh-1	II	11846508	11854743	-	2511.8	1.09687	0.0761883	-1.75088	0.0799658	0.825412
WBGene00005101	protein_coding	srd-23	IV	15179922	15182953	+	40.0045	1.35977	0.253498	-1.74897	0.0802969	0.825412
WBGene00010423	protein_coding	zmp-5	X	12647117	12651487	+	129.189	0.84713	0.136728	1.75051	0.0800301	0.825412
WBGene00015058	ncRNA	B0222.10	V	9158416	9159540	+	25.0744	0.678657	0.319723	1.74916	0.0802639	0.825412
WBGene00015158	protein_coding	B0361.4	III	7259012	7268263	+	129.37	0.83191	0.151753	1.74956	0.0801941	0.825412
WBGene00015597	pseudogene	fbxa-162	II	1607869	1609014	-	37.8969	0.746466	0.241196	1.749	0.0802911	0.825412
WBGene00017991	protein_coding	clec-180	IV	7568893	7573761	+	5811.94	1.13536	0.104713	-1.74909	0.0802754	0.825412
WBGene00023414	protein_coding	R01H2.7	III	7035432	7045724	-	283.988	0.858225	0.126136	1.74869	0.0803442	0.825412
WBGene00044663	protein_coding	F26G1.10	II	4774382	4774883	+	40.2082	1.36683	0.257753	-1.7491	0.080273	0.825412
WBGene00219897	ncRNA	F16H9.6	X	12725211	12725353	+	11.3379	1.6578	0.417095	-1.74845	0.0803855	0.825412
WBGene00016768	protein_coding	cyp-33E1	IV	8645521	8648429	-	328.761	1.21916	0.163562	-1.74787	0.0804858	0.825953
WBGene00003931	protein_coding	pat-4	III	89453	94809	-	1208.38	1.11387	0.0890431	-1.74724	0.0805949	0.826098
WBGene00206509	pseudogene	Y102A5C.43	V	16933960	16934596	-	13.2937	1.68625	0.431373	-1.74748	0.0805547	0.826098
WBGene00001337	protein_coding	ears-1	I	10336395	10341178	+	6771.46	1.12173	0.0948715	-1.7469	0.0806543	0.826219
WBGene00000433	protein_coding	ceh-8	I	8245722	8250896	-	21.6643	0.692034	0.304098	1.74643	0.080736	0.826305
WBGene00007147	pseudogene	B0334.9	II	11480432	11482385	+	24.1886	0.619611	0.395451	1.74627	0.0807639	0.826305
WBGene00020684	protein_coding	T22D1.5	IV	6903950	6905546	+	976.815	0.780882	0.204362	1.74603	0.0808053	0.826305
WBGene00014089	protein_coding	ZK822.1	IV	11918110	11922128	-	353.04	0.833503	0.150514	1.74562	0.0808764	0.826546
WBGene00000765	protein_coding	coq-5	III	7857315	7858457	-	795.677	1.10711	0.0841106	-1.74528	0.0809361	0.826671
WBGene00007168	protein_coding	B0393.3	III	4757201	4759728	+	1036.14	0.864168	0.12073	1.74453	0.0810668	0.827034
WBGene00007240	protein_coding	C01G10.15	V	15086913	15087326	-	407.626	1.20851	0.156615	-1.7446	0.0810547	0.827034
WBGene00010541	protein_coding	ttr-1	III	9929058	9930413	+	169.22	0.818851	0.165331	1.74394	0.081169	0.827591
WBGene00007562	protein_coding	C14A4.12	II	10613043	10618332	+	402.845	1.13957	0.108118	-1.74331	0.0812791	0.828053
WBGene00008762	protein_coding	ztf-2	I	7291272	7293331	+	937.93	1.13637	0.105803	-1.74314	0.0813096	0.828053
WBGene00000252	protein_coding	bli-2	II	5651394	5652449	-	2753.02	1.2583	0.190348	-1.74142	0.0816101	0.829785
WBGene00017421	protein_coding	cutl-29	X	8262421	8271021	-	183.572	1.20434	0.154089	-1.7408	0.0817183	0.829785
WBGene00020819	protein_coding	T26A5.2	III	6467382	6471510	+	664.496	0.885709	0.100544	1.74148	0.0815993	0.829785
WBGene00021178	protein_coding	Y9C9A.8	IV	4930365	4932217	+	94.8791	1.24015	0.178325	-1.74131	0.08163	0.829785
WBGene00219720	lincRNA	linc-2	III	5024881	5025007	+	27.0994	0.656501	0.348716	1.74105	0.081675	0.829785
WBGene00014148	protein_coding	ZK909.3	I	14953490	14955492	+	2764.09	1.20898	0.157359	-1.73994	0.0818701	0.830841
WBGene00001767	protein_coding	gst-19	II	13625544	13627141	-	12.7013	0.579065	0.453153	1.73938	0.0819685	0.831354
WBGene00006774	protein_coding	unc-38	I	4897620	4900977	-	432.941	0.846173	0.13866	1.73789	0.082231	0.832394
WBGene00011664	protein_coding	T09F3.5	II	10396878	10399320	+	640.034	0.88679	0.0997499	1.73771	0.0822626	0.832394
WBGene00014183	protein_coding	ZK1025.3	I	11460780	11463074	-	3140.54	1.15203	0.11748	-1.73802	0.0822067	0.832394
WBGene00019458	protein_coding	K06H7.7	III	8083692	8085538	-	406.263	1.13375	0.104181	-1.73832	0.0821537	0.832394
WBGene00009592	protein_coding	F40F12.3	III	9918645	9920864	-	102.845	0.734403	0.25634	1.73737	0.0823227	0.832518
WBGene00010271	pseudogene	F58G1.9	II	12924026	12925241	+	46.4883	0.735315	0.255413	1.73666	0.0824473	0.833293
WBGene00010716	protein_coding	lge-1	X	10966551	10969898	+	135.644	1.20439	0.154519	-1.73634	0.0825033	0.833375
WBGene00017308	protein_coding	F09F9.3	X	4119652	4121016	-	11.1982	0.510026	0.559607	1.73578	0.0826022	0.833889
WBGene00004042	protein_coding	plk-1	III	8101348	8104076	+	2519.98	0.911328	0.0772585	1.7339	0.0829364	0.835322
WBGene00008000	protein_coding	slc-17.2	III	9387601	9390107	-	3237.22	0.921364	0.0681389	1.73407	0.0829063	0.835322
WBGene00020573	protein_coding	T19D7.5	X	664714	666300	-	28.9816	1.45095	0.309608	-1.73446	0.0828371	0.835322
WBGene00022823	protein_coding	ZK813.4	X	3427372	3430120	-	339.917	0.87446	0.111613	1.73399	0.0829197	0.835322
WBGene00000040	protein_coding	aco-1	X	11339874	11343568	+	7449.18	1.22972	0.172703	-1.7274	0.0840952	0.835883
WBGene00000980	protein_coding	dhs-17	V	6026330	6034923	-	257.276	0.839578	0.14578	1.73043	0.0835527	0.835883
WBGene00001031	protein_coding	dnj-13	II	11545563	11547366	+	5721.38	1.10076	0.0799253	-1.73286	0.0831204	0.835883
WBGene00001159	protein_coding	eff-1	II	8346690	8350557	+	943.756	0.856991	0.128695	1.73005	0.0836215	0.835883
WBGene00001242	protein_coding	elo-4	III	9332269	9334274	-	462.543	1.21105	0.159727	-1.72959	0.083703	0.835883
WBGene00001336	protein_coding	qars-1	IV	15008503	15013183	-	4315.07	1.11439	0.0905856	-1.72493	0.0845398	0.835883
WBGene00002089	protein_coding	ins-6	II	6000421	6001009	+	130.109	1.26383	0.195052	-1.73185	0.0833008	0.835883
WBGene00003114	protein_coding	mab-23	V	10633058	10635411	+	58.6243	0.77618	0.211246	1.73038	0.0835629	0.835883
WBGene00005019	protein_coding	sqv-1	IV	8361089	8363370	+	1122	0.909368	0.0791979	1.73065	0.0835135	0.835883
WBGene00006063	protein_coding	sto-1	X	7562831	7564805	+	823.675	0.885593	0.101449	1.72782	0.0840212	0.835883
WBGene00006923	protein_coding	vhp-1	II	5323005	5340826	+	5154.93	0.85297	0.132473	1.73192	0.083288	0.835883
WBGene00007734	protein_coding	C25G4.7	IV	12456913	12458561	+	609.843	1.21576	0.163233	-1.72676	0.0842104	0.835883
WBGene00008228	protein_coding	C50B8.6	V	13578972	13580807	+	490.968	0.869147	0.116786	1.73247	0.0831895	0.835883
WBGene00009108	protein_coding	F25D1.3	V	10528754	10530568	+	144.497	1.22328	0.168631	-1.7242	0.0846724	0.835883
WBGene00010288	protein_coding	F58H1.5	V	11958393	11962699	+	449.024	0.891109	0.0960355	1.73192	0.0832882	0.835883
WBGene00011546	protein_coding	T06G6.4	I	12712158	12714722	-	142.644	1.20897	0.158487	-1.72745	0.0840862	0.835883
WBGene00011622	protein_coding	T08G5.1	V	14018766	14020332	+	9.21701	1.74939	0.467375	-1.72635	0.0842853	0.835883
WBGene00012130	protein_coding	slc-17.4	IV	17288171	17291733	-	636.98	0.847071	0.138826	1.72479	0.0845648	0.835883
WBGene00012328	protein_coding	W07G1.1	II	13937995	13939631	-	6.80007	0.498623	0.582067	1.72485	0.0845546	0.835883
WBGene00013310	protein_coding	Y57G11C.14	IV	14799311	14801063	+	74.1307	1.29313	0.214542	-1.72864	0.0838738	0.835883
WBGene00014871	protein_coding	Y37H9A.5	I	13796060	13796675	-	398.789	0.855883	0.129906	1.72828	0.0839372	0.835883
WBGene00015298	protein_coding	C01F1.3	II	4295101	4299006	+	1831.89	1.16123	0.124949	-1.72589	0.0843665	0.835883
WBGene00015938	protein_coding	anat-1	IV	6770810	6779859	+	961.924	0.902222	0.0859658	1.7268	0.0842032	0.835883
WBGene00017079	protein_coding	D2096.12	IV	8363463	8366376	+	765.789	0.890477	0.0970557	1.72427	0.0846593	0.835883
WBGene00017484	protein_coding	F15E6.3	IV	4294877	4295687	+	44.3526	0.70784	0.287934	1.73132	0.0833949	0.835883
WBGene00018398	protein_coding	sptl-2	V	8017947	8021715	+	1809.7	1.22462	0.168997	-1.72983	0.0836605	0.835883
WBGene00019624	protein_coding	rnst-2	V	1061595	1067908	+	1091.49	1.10856	0.0862363	-1.72418	0.084675	0.835883
WBGene00019893	protein_coding	sgt-1	II	4902288	4903796	-	6139.34	1.06396	0.0516613	-1.73148	0.0833664	0.835883
WBGene00020184	protein_coding	uba-5	I	3874037	3875995	+	1696.03	1.09883	0.0787471	-1.7267	0.0842223	0.835883
WBGene00020578	protein_coding	T19D12.3	II	6660274	6660994	+	36.2703	1.3445	0.247436	-1.72597	0.084352	0.835883
WBGene00020767	protein_coding	lgc-40	X	2360097	2364818	+	120.595	0.814536	0.1716	1.72465	0.0845909	0.835883
WBGene00021215	protein_coding	Y18H1A.11	I	680408	683472	+	497.287	1.12264	0.0964216	-1.73093	0.0834645	0.835883
WBGene00044528	protein_coding	lgc-29	V	4139008	4143120	+	6.72699	0.516348	0.552489	1.72598	0.0843509	0.835883
WBGene00235340	protein_coding	C45G7.13	IV	2441477	2451333	-	540.024	0.885324	0.101749	1.72703	0.084163	0.835883
WBGene00270318	protein_coding	F26G1.15	II	4790297	4791340	+	14.9619	0.642579	0.369318	1.72765	0.0840508	0.835883
WBGene00011489	protein_coding	T05F1.2	I	9622522	9624724	+	2346.48	0.88027	0.106758	1.72334	0.0848264	0.836903
WBGene00019100	protein_coding	F59B1.8	V	3641858	3644243	-	432.939	1.15688	0.122083	-1.72209	0.0850533	0.838189
WBGene00020030	protein_coding	kel-20	I	4182221	4184992	+	792.732	0.894416	0.0934718	1.72225	0.0850244	0.838189
WBGene00015677	protein_coding	cpg-4	V	5996323	5999344	+	1054.52	0.837091	0.149002	1.72175	0.0851155	0.838328
WBGene00007092	protein_coding	B0001.7	IV	12151170	12154245	-	742.661	0.882409	0.104907	1.7204	0.0853604	0.840263
WBGene00011350	protein_coding	perm-1	II	7880812	7882767	+	423.955	0.83425	0.152046	1.71953	0.0855173	0.840855
WBGene00023500	protein_coding	C11H1.9	X	14318119	14320398	-	983.914	1.18381	0.141553	-1.71973	0.0854818	0.840855
WBGene00000168	protein_coding	apx-1	V	3210189	3223218	+	643.303	0.832564	0.153839	1.71846	0.0857122	0.841662
WBGene00008763	protein_coding	F13G3.3	I	7296913	7299983	-	193.626	1.18456	0.142209	-1.71829	0.0857446	0.841662
WBGene00008799	protein_coding	F14E5.1	II	8417618	8419758	+	100.18	1.53872	0.361766	-1.71861	0.0856861	0.841662
WBGene00013757	protein_coding	fbxa-113	V	20203422	20204503	+	6.30387	0.481297	0.614164	1.71778	0.085836	0.842084
WBGene00077689	pseudogene	Y105E8A.34	I	14434642	14435706	-	34.9828	0.710764	0.286803	1.71741	0.085905	0.842286
WBGene00004955	protein_coding	spd-5	I	5171285	5176664	-	5654.41	0.924587	0.065889	1.71681	0.0860143	0.842407
WBGene00018385	protein_coding	F43C11.8	II	2332520	2334338	+	12.9586	0.595855	0.435048	1.71698	0.0859831	0.842407
WBGene00001061	protein_coding	dpl-1	II	9169910	9172565	+	1034.16	0.903226	0.085575	1.71593	0.0861752	0.842559
WBGene00019877	protein_coding	R05D3.2	III	8372255	8375175	+	1177.51	0.882284	0.105269	1.71642	0.0860856	0.842559
WBGene00044137	protein_coding	F28H6.8	X	14133896	14134344	-	9.19522	1.7121	0.452093	-1.71594	0.0861735	0.842559
WBGene00000753	protein_coding	col-180	X	11711307	11712280	-	10058.9	1.16845	0.13101	-1.71436	0.0864627	0.843045
WBGene00000867	protein_coding	cyb-2.2	I	4114734	4116370	+	899.569	0.78023	0.208993	1.71311	0.0866921	0.843045
WBGene00001527	protein_coding	gcs-1	II	9035562	9038301	-	2779.75	1.24168	0.182466	-1.71152	0.0869851	0.843045
WBGene00005607	protein_coding	srj-19	V	2568876	2570743	-	7.18986	1.84874	0.517319	-1.71372	0.0865796	0.843045
WBGene00006689	protein_coding	twk-37	I	6269561	6271541	-	5.0602	2.37366	0.727932	-1.71323	0.0866707	0.843045
WBGene00007385	protein_coding	atp-5	V	11122820	11123867	-	18279.9	1.08024	0.0650738	-1.71117	0.0870493	0.843045
WBGene00008905	protein_coding	F17B5.1	I	13184852	13188234	+	453.052	1.48647	0.334191	-1.71127	0.0870304	0.843045
WBGene00010086	protein_coding	F55B11.4	IV	14429574	14430920	-	866.346	0.889185	0.0988798	1.71364	0.0865941	0.843045
WBGene00010993	protein_coding	vha-20	X	14163099	14164506	-	6820.31	1.14696	0.115562	-1.71174	0.086945	0.843045
WBGene00011231	protein_coding	R11A5.3	I	7862736	7863553	-	100.535	0.798976	0.189059	1.71257	0.0867909	0.843045
WBGene00016546	protein_coding	C40A11.3	II	2141118	2142957	+	10.6178	1.68752	0.441049	-1.71162	0.0869675	0.843045
WBGene00017874	protein_coding	acdh-9	II	846864	848603	-	1974.38	1.12132	0.0963224	-1.71502	0.0863421	0.843045
WBGene00020760	protein_coding	T24C4.4	III	872622	873531	-	83.6231	0.756133	0.235553	1.71208	0.086881	0.843045
WBGene00021689	protein_coding	Y48G8AL.10	I	1136371	1154386	-	1717.2	0.913487	0.0761865	1.71348	0.0866248	0.843045
WBGene00023421	protein_coding	rde-11	IV	13105323	13106927	+	592.173	0.883533	0.104205	1.71436	0.0864624	0.843045
WBGene00044756	protein_coding	F58F12.4	II	6386767	6387568	+	61.7731	1.27604	0.205339	-1.71264	0.0867791	0.843045
WBGene00199230	ncRNA	R173.9	X	7018796	7018850	-	4.89963	0.348047	0.889677	1.71146	0.0869961	0.843045
WBGene00016907	protein_coding	C53H9.2	I	1832897	1834764	+	13206	0.924571	0.0661429	1.71061	0.0871539	0.843588
WBGene00004195	protein_coding	prx-6	V	4715388	4720148	-	311.65	1.26385	0.197616	-1.70948	0.0873622	0.844193
WBGene00007470	protein_coding	chil-5	II	9858110	9859639	-	25.7193	1.43434	0.304328	-1.70994	0.0872761	0.844193
WBGene00019812	protein_coding	R01H2.4	III	7061111	7064275	-	45.0438	0.732973	0.262148	1.7096	0.0873402	0.844193
WBGene00013215	protein_coding	Y54G11A.4	II	14292824	14296055	+	252.976	1.21714	0.165905	-1.70874	0.0874983	0.845039
WBGene00012910	protein_coding	Y46G5A.20	II	12811009	12811934	+	135.258	0.840654	0.146604	1.70812	0.0876147	0.845224
WBGene00019735	protein_coding	M02F4.1	X	3027253	3030762	-	9.71379	1.70837	0.452291	-1.70824	0.0875909	0.845224
WBGene00001564	protein_coding	icl-1	V	724207	728103	-	12529.5	1.22405	0.170885	-1.70679	0.0878608	0.845465
WBGene00003604	protein_coding	nhr-5	IV	15400284	15407160	+	473.636	0.891528	0.0970187	1.70738	0.0877521	0.845465
WBGene00012791	protein_coding	Y43D4A.5	IV	16775827	16785172	+	600.108	1.29538	0.218772	-1.70667	0.0878828	0.845465
WBGene00015546	protein_coding	C06G1.2	X	16621807	16622739	+	132.371	0.851148	0.136205	1.70711	0.0878011	0.845465
WBGene00021789	protein_coding	nol-6	II	1425758	1437499	-	1212.53	1.09844	0.079336	-1.70745	0.0877384	0.845465
WBGene00000803	protein_coding	csb-1	X	15861294	15865918	-	321.005	0.872946	0.115098	1.70322	0.0885275	0.845736
WBGene00003100	protein_coding	mab-3	II	9732137	9738035	+	225.183	1.16504	0.129221	-1.70545	0.0881108	0.845736
WBGene00003592	protein_coding	nfi-1	II	7538187	7543000	+	1460.37	0.896466	0.0925107	1.70445	0.0882971	0.845736
WBGene00008750	protein_coding	F13E9.1	IV	10864331	10873632	+	670.429	0.908909	0.0808598	1.70408	0.0883654	0.845736
WBGene00008824	protein_coding	F14H3.5	V	16055806	16057054	-	48.8011	0.660401	0.350952	1.7056	0.0880821	0.845736
WBGene00011665	protein_coding	T09F5.1	V	15149046	15150733	+	182.102	1.19074	0.14765	-1.70578	0.0880482	0.845736
WBGene00013602	protein_coding	Y87G2A.16	I	13560447	13563465	+	166.155	1.21535	0.165064	-1.7046	0.0882699	0.845736
WBGene00014172	protein_coding	clpp-1	II	10300789	10302859	-	577.522	1.1014	0.0817937	-1.70352	0.0884715	0.845736
WBGene00015894	protein_coding	acdh-2	II	5544781	5547490	-	38.7801	0.650781	0.363902	1.70308	0.0885522	0.845736
WBGene00018852	pseudogene	F55A3.7	I	10785128	10787863	-	579.564	0.878557	0.109591	1.70444	0.0882985	0.845736
WBGene00020227	protein_coding	T05A8.1	II	2708438	2710096	-	5.99143	0.466225	0.645887	1.70448	0.0882919	0.845736
WBGene00020329	protein_coding	bath-26	II	1599471	1600714	-	174.071	0.840603	0.147035	1.7037	0.0884377	0.845736
WBGene00020620	protein_coding	T20D4.15	V	3393544	3394744	-	116.502	1.20924	0.160852	-1.70403	0.0883747	0.845736
WBGene00020882	protein_coding	T28A11.20	V	3271395	3273256	-	13.64	1.8119	0.503642	-1.70261	0.0886408	0.845736
WBGene00198031	ncRNA	Y47D3B.16	III	11467466	11467586	-	4.91238	2.29852	0.705123	-1.70283	0.0886003	0.845736
WBGene00006978	protein_coding	zig-1	I	9847406	9850082	+	675.756	1.13236	0.105357	-1.70217	0.0887241	0.845937
WBGene00018062	protein_coding	F35F10.13	V	3318174	3319062	-	37.3853	1.49707	0.342039	-1.70198	0.0887591	0.845937
WBGene00044073	protein_coding	tag-244	IV	1550878	1553119	+	785.362	0.851317	0.136469	1.70172	0.0888086	0.845944
WBGene00000218	protein_coding	asp-5	V	8272375	8274046	+	32858.6	1.28841	0.215582	-1.69585	0.0899139	0.846591
WBGene00000514	protein_coding	ckb-4	V	2106398	2109418	-	564.227	1.21708	0.166705	-1.70016	0.0891006	0.846591
WBGene00000652	protein_coding	col-76	II	8204341	8207491	+	3015.18	1.17486	0.136869	-1.69864	0.0893862	0.846591
WBGene00000724	protein_coding	col-151	V	10393531	10395232	-	28.2317	1.41186	0.293102	-1.69769	0.0895672	0.846591
WBGene00008822	protein_coding	F14H3.3	V	16051923	16053510	-	45.7712	0.582153	0.459756	1.6977	0.089564	0.846591
WBGene00008933	pseudogene	F18A11.6	II	13043951	13045975	+	179.927	0.861037	0.126903	1.70094	0.0889551	0.846591
WBGene00011028	protein_coding	R05D7.3	I	12168238	12177782	-	142.973	0.849897	0.138212	1.69769	0.0895668	0.846591
WBGene00011772	protein_coding	T14G8.4	X	12862039	12863896	-	206.651	1.18964	0.147332	-1.70043	0.0890491	0.846591
WBGene00012761	protein_coding	Y41C4A.18	III	11730612	11731305	+	19.689	0.629836	0.392507	1.69921	0.0892791	0.846591
WBGene00013687	protein_coding	exoc-8	I	14634456	14642653	-	1608.64	0.9238	0.0672744	1.69972	0.0891837	0.846591
WBGene00013848	protein_coding	npr-29	III	9208288	9215440	-	119.571	0.829041	0.159382	1.69708	0.0896814	0.846591
WBGene00016636	protein_coding	perm-2	IV	1126790	1128848	+	2534.24	0.743597	0.252096	1.69542	0.0899966	0.846591
WBGene00019290	protein_coding	K02A2.5	II	7411075	7412030	-	34.9645	0.754598	0.239058	1.69925	0.0892728	0.846591
WBGene00019562	protein_coding	K09C6.8	V	840236	843218	-	70.0121	0.800827	0.188973	1.69567	0.0899478	0.846591
WBGene00019620	protein_coding	fah-1	X	6446649	6448999	-	4472.64	1.08691	0.0708516	-1.69692	0.089712	0.846591
WBGene00020283	protein_coding	T06A4.3	I	763597	770720	+	1203.96	1.18317	0.142706	-1.7004	0.089055	0.846591
WBGene00022292	protein_coding	Y75D11A.3	X	1745096	1746217	-	23.8303	0.677789	0.330878	1.69577	0.0899293	0.846591
WBGene00022346	protein_coding	pals-17	III	1390450	1391852	-	196.599	1.25664	0.194372	-1.69555	0.0899716	0.846591
WBGene00022598	protein_coding	ztf-8	III	5268682	5273471	-	1216.27	0.909717	0.0804971	1.69584	0.0899164	0.846591
WBGene00044535	protein_coding	K11D12.13	V	5033398	5034171	+	163.513	0.727518	0.270511	1.69658	0.0897755	0.846591
WBGene00044788	protein_coding	ttr-38	X	9312648	9314488	-	178.654	1.16467	0.129546	-1.69761	0.0895806	0.846591
WBGene00050957	protein_coding	C10A4.10	X	7398884	7400858	+	75.8818	0.804345	0.185016	1.69777	0.0895516	0.846591
WBGene00194644	pseudogene	ZK795.6	IV	12555311	12556482	-	12.8405	0.62344	0.401385	1.69831	0.0894488	0.846591
WBGene00004998	protein_coding	spp-13	X	8417424	8418524	-	730.497	1.18592	0.145175	-1.69459	0.090154	0.847613
WBGene00000273	protein_coding	brp-1	III	12020552	12025325	+	17369.8	1.18314	0.143415	-1.69176	0.0906924	0.849459
WBGene00007492	protein_coding	C09G9.1	IV	8862173	8865483	-	2369.42	0.912206	0.0783278	1.69249	0.0905531	0.849459
WBGene00007751	protein_coding	C26G2.2	X	14664289	14671336	+	157.999	0.826527	0.162472	1.69178	0.0906881	0.849459
WBGene00015337	protein_coding	gsto-2	III	8554772	8555821	+	12.8571	1.57171	0.385344	-1.69286	0.0904827	0.849459
WBGene00015984	protein_coding	C18G1.6	V	4750580	4753808	+	84.6614	1.28037	0.210586	-1.69317	0.0904232	0.849459
WBGene00017535	protein_coding	atf-8	V	6105607	6107530	+	411.862	1.19856	0.154424	-1.69211	0.0906244	0.849459
WBGene00020400	protein_coding	T10B11.4	I	6937504	6939618	-	7.43777	0.517249	0.562142	1.69186	0.0906718	0.849459
WBGene00000544	protein_coding	clp-3	I	12073143	12084221	-	172.729	0.763635	0.230061	1.69105	0.090827	0.849804
WBGene00045138	snoRNA	F25H2.14	I	10569187	10569412	+	17.8964	1.68644	0.445828	-1.6912	0.0907985	0.849804
WBGene00000134	protein_coding	amt-2	IV	13042391	13046858	+	73.401	1.31149	0.231572	-1.68935	0.0911519	0.850252
WBGene00004239	protein_coding	puf-3	IV	13510307	13512162	-	1895.86	0.755656	0.239242	1.68949	0.0911251	0.850252
WBGene00006769	protein_coding	unc-33	IV	3516819	3526602	+	2620.05	0.881364	0.10782	1.68975	0.0910762	0.850252
WBGene00013278	protein_coding	Y57A10B.6	II	12390083	12392662	+	9.85309	0.537376	0.530341	1.68947	0.0911287	0.850252
WBGene00219216	protein_coding	K08D10.14	IV	4155273	4157185	+	613.736	0.874391	0.114635	1.68927	0.0911683	0.850252
WBGene00219242	ncRNA	F56A12.10	V	14369543	14369876	+	7.03364	1.92903	0.560833	-1.69012	0.0910052	0.850252
WBGene00007403	protein_coding	set-3	III	9691030	9694572	-	670.317	0.892809	0.0969217	1.68772	0.0914647	0.851976
WBGene00008379	protein_coding	secs-1	V	10802336	10804474	-	715.641	0.891538	0.0981475	1.68759	0.0914903	0.851976
WBGene00012085	protein_coding	T27D12.1	II	11842617	11846026	+	1618.49	1.10852	0.0880809	-1.68754	0.0915001	0.851976
WBGene00020168	protein_coding	mct-5	II	7096349	7098593	-	639.569	0.901102	0.0890578	1.68697	0.0916083	0.852526
WBGene00004960	protein_coding	spe-6	III	11505535	11508919	+	562.204	0.860532	0.128507	1.68629	0.0917397	0.85269
WBGene00007013	protein_coding	mdt-8	II	11527172	11533814	-	717.251	0.87572	0.113535	1.68633	0.0917321	0.85269
WBGene00013825	protein_coding	Y116F11B.9	V	19855174	19867983	-	27.5851	0.695892	0.310218	1.68612	0.0917731	0.85269
WBGene00007623	protein_coding	C16C10.2	III	4177532	4178664	-	875.433	0.897542	0.0925078	1.68579	0.0918356	0.852758
WBGene00014673	pseudogene	C08H9.9	II	9864646	9866399	-	27.5771	1.38908	0.281314	-1.68539	0.0919124	0.852758
WBGene00045276	protein_coding	F18E3.13	V	7416116	7416628	+	107.874	1.36144	0.264127	-1.68532	0.0919275	0.852758
WBGene00001209	protein_coding	egl-45	III	7824377	7828626	-	8544.37	1.09735	0.0795424	-1.68489	0.0920091	0.853059
WBGene00019508	protein_coding	K07H8.8	IV	8266752	8268412	-	41.5784	1.36638	0.267363	-1.68445	0.092094	0.853391
WBGene00008210	protein_coding	C49F5.6	X	11988314	11991292	+	324.605	0.837931	0.151478	1.68405	0.0921729	0.853668
WBGene00015842	protein_coding	C16C8.4	II	3443488	3444380	-	216.592	0.866348	0.122969	1.6832	0.0923365	0.854272
WBGene00017480	protein_coding	nstp-2	IV	6604001	6606188	-	1755.27	1.18641	0.146499	-1.6833	0.0923163	0.854272
WBGene00021805	protein_coding	Y53G8AM.5	III	3256730	3258395	-	5.73388	1.94943	0.572325	-1.68271	0.092432	0.854701
WBGene00003545	protein_coding	nas-27	II	1175976	1179323	-	84.6532	1.21464	0.166889	-1.68091	0.0927809	0.85493
WBGene00003901	protein_coding	paa-1	III	5450106	5453137	+	7959.06	1.08168	0.0673908	-1.68081	0.0928003	0.85493
WBGene00008520	protein_coding	F02D8.1	V	14972907	14978779	-	21.6503	1.44371	0.315055	-1.68155	0.0926562	0.85493
WBGene00008617	protein_coding	F09C6.3	V	16878724	16880154	-	50.7448	0.71773	0.28472	1.68055	0.0928502	0.85493
WBGene00009514	protein_coding	F37H8.5	II	11188206	11189437	+	3178.25	1.13824	0.111116	-1.68116	0.092732	0.85493
WBGene00010595	protein_coding	haao-1	V	9505603	9507049	+	587.273	1.21144	0.164656	-1.68058	0.092844	0.85493
WBGene00015336	protein_coding	C02D5.2	III	8557335	8559194	+	420.28	1.1474	0.117935	-1.682	0.0925681	0.85493
WBGene00019683	protein_coding	K12H6.2	II	2812872	2815544	-	103.275	0.819151	0.171079	1.68226	0.0925179	0.85493
WBGene00016265	protein_coding	trhr-1	I	6989067	6992106	+	404.901	0.817889	0.172657	1.67976	0.0930042	0.855089
WBGene00017103	protein_coding	klo-2	III	2446223	2448696	+	144.752	0.827308	0.162785	1.68016	0.0929269	0.855089
WBGene00022244	protein_coding	Y73B6BL.23	IV	6417696	6419078	-	644.807	0.856843	0.1327	1.6797	0.093015	0.855089
WBGene00000469	protein_coding	ces-2	I	14961501	14965361	+	7.45308	0.513066	0.573641	1.67837	0.0932744	0.857021
WBGene00000719	protein_coding	col-146	V	9629943	9631012	+	5188.74	1.20466	0.160091	-1.67793	0.0933606	0.857359
WBGene00004226	protein_coding	ptr-12	I	2587527	2595294	-	1002.75	1.08702	0.0717748	-1.67713	0.0935172	0.857471
WBGene00007345	protein_coding	C05E7.3	X	12945616	12946562	-	53.2303	1.3226	0.240686	-1.67594	0.0937497	0.857471
WBGene00009978	protein_coding	F53E4.1	V	15652438	15668300	-	1680.96	0.892816	0.0975177	1.67729	0.0934854	0.857471
WBGene00013860	protein_coding	ZC247.2	I	10255632	10262250	-	1161.12	0.873779	0.116118	1.6764	0.0936596	0.857471
WBGene00013898	protein_coding	ZC443.3	V	12812258	12814122	-	1062.69	0.907886	0.0831772	1.67614	0.09371	0.857471
WBGene00014135	protein_coding	ZK896.4	IV	12880634	12883146	-	121.068	1.29727	0.223947	-1.67663	0.0936156	0.857471
WBGene00016299	protein_coding	C32B5.6	II	968406	970523	+	5.18498	0.465936	0.657008	1.67699	0.0935443	0.857471
WBGene00018221	protein_coding	F40A3.6	V	7892112	7893862	-	833.439	1.15574	0.124619	-1.6756	0.0938168	0.857471
WBGene00022061	protein_coding	Y67D8B.1	IV	3169946	3172610	-	12.6619	0.612109	0.422613	1.67562	0.0938123	0.857471
WBGene00021416	protein_coding	mksr-2	IV	2304446	2306540	-	96.9519	0.788946	0.204186	1.67495	0.0939444	0.858187
WBGene00001597	protein_coding	gld-3	II	7132643	7137522	+	1846.66	0.843895	0.146339	1.67328	0.0942722	0.859057
WBGene00009935	protein_coding	F52E10.4	X	16285598	16292990	-	181.31	1.15817	0.126588	-1.67352	0.0942259	0.859057
WBGene00010419	protein_coding	atp-1	I	12652277	12654646	+	56594.6	1.09077	0.0748924	-1.67371	0.0941876	0.859057
WBGene00012933	protein_coding	mib-1	III	11286335	11290748	-	1066.02	0.86633	0.123695	1.67357	0.0942153	0.859057
WBGene00013592	protein_coding	Y81G3A.4	II	13091587	13094241	+	375.055	1.12348	0.100391	-1.67321	0.0942867	0.859057
WBGene00009778	protein_coding	F46C5.1	II	8820149	8821248	-	30.7926	1.50047	0.349962	-1.67279	0.0943687	0.859074
WBGene00021195	protein_coding	Y17G9A.2	IV	4854394	4856287	-	35.0423	1.35816	0.26404	-1.67269	0.0943874	0.859074
WBGene00004007	protein_coding	pgp-13	X	12738882	12744057	+	624.082	2.03506	0.613712	-1.67028	0.0948634	0.859357
WBGene00007243	protein_coding	nspb-7	II	14578313	14578597	+	20.8079	0.643454	0.380685	1.67091	0.0947393	0.859357
WBGene00008099	protein_coding	C44H9.4	V	12835708	12839783	+	179.782	1.27738	0.211454	-1.67031	0.094859	0.859357
WBGene00012762	protein_coding	Y41E3.1	IV	14954206	14958914	-	2154.34	0.927524	0.0649514	1.67114	0.0946943	0.859357
WBGene00013843	pseudogene	fbxa-49	III	1289747	1290938	+	46.1406	1.32913	0.24575	-1.67032	0.0948558	0.859357
WBGene00016800	protein_coding	C50C3.2	III	8181881	8189372	+	378.972	1.22548	0.175453	-1.67192	0.0945409	0.859357
WBGene00017214	protein_coding	F07E5.9	II	2076291	2080526	-	29.353	0.685578	0.325814	1.67153	0.094618	0.859357
WBGene00019908	protein_coding	R05H11.2	III	6798299	6800489	+	176.389	1.16804	0.134163	-1.67033	0.0948549	0.859357
WBGene00023432	protein_coding	K12B6.9	V	6291390	6292666	-	320.889	1.22646	0.176283	-1.6706	0.0948	0.859357
WBGene00004237	protein_coding	ptr-23	I	14909240	14913083	+	2820.38	1.20564	0.161564	-1.66989	0.0949408	0.85961
WBGene00002065	protein_coding	iff-2	II	8559394	8561352	-	26462.1	1.1082	0.0887727	-1.66958	0.0950029	0.859724
WBGene00004201	protein_coding	prx-19	III	8807482	8809329	-	1666.78	1.09992	0.0823432	-1.66858	0.0952002	0.860234
WBGene00010958	protein_coding	ndfl-4	MtDNA	549	783	+	52.6039	0.649331	0.373364	1.66854	0.0952077	0.860234
WBGene00020770	protein_coding	eat-17	X	16398958	16417063	-	2898.06	0.876979	0.113482	1.66886	0.0951451	0.860234
WBGene00007553	protein_coding	C13G3.1	V	11011589	11012465	-	160.298	0.838772	0.152049	1.66821	0.0952744	0.86039
WBGene00000841	protein_coding	cul-6	IV	12586511	12590428	-	888.963	0.897195	0.0940589	1.66392	0.0961283	0.860626
WBGene00002201	protein_coding	kin-18	III	6118627	6124055	+	2954.18	0.910021	0.0815693	1.66765	0.095386	0.860626
WBGene00004781	protein_coding	set-1	III	6450792	6452372	-	1472.25	0.902905	0.0884828	1.66534	0.0958458	0.860626
WBGene00008920	protein_coding	eef-1G	V	10965675	10968070	+	66644.7	1.08649	0.0719073	-1.66434	0.096044	0.860626
WBGene00009113	protein_coding	maph-1.2	I	10418234	10421858	-	855.106	0.84674	0.144228	1.66409	0.0960937	0.860626
WBGene00009779	protein_coding	F46C5.2	II	8828196	8829287	-	313.466	0.885364	0.105552	1.66418	0.0960768	0.860626
WBGene00012573	pseudogene	Y37H2C.1	V	18272889	18277694	-	88.828	1.26601	0.204191	-1.66652	0.0956103	0.860626
WBGene00013263	protein_coding	txdc-12.1	II	12240388	12242567	+	6666.85	1.13651	0.110847	-1.6654	0.095832	0.860626
WBGene00015182	protein_coding	B0416.7	X	9296947	9297934	-	89.3107	1.26467	0.203146	-1.66755	0.0954056	0.860626
WBGene00016900	protein_coding	C53C11.2	X	17337279	17338632	+	173.315	0.867417	0.123143	1.66637	0.0956397	0.860626
WBGene00018164	protein_coding	sup-36	IV	6601678	6602443	+	1004.57	0.876472	0.11431	1.66406	0.0961001	0.860626
WBGene00018885	protein_coding	drd-5	X	8344700	8346408	-	701.587	1.36829	0.271886	-1.66385	0.0961422	0.860626
WBGene00020708	protein_coding	dmd-8	V	334646	336861	-	88.9038	0.758897	0.238896	1.6661	0.0956941	0.860626
WBGene00021645	protein_coding	Y47G6A.19	I	3523313	3529956	-	2613.13	1.14834	0.119819	-1.66544	0.095824	0.860626
WBGene00022145	protein_coding	Y71G12B.5	I	1799717	1806986	+	130.232	0.79964	0.193765	1.66479	0.0959556	0.860626
WBGene00022160	protein_coding	Y71G12B.25	I	1771388	1775933	-	2049.86	1.1956	0.154588	-1.66725	0.0954644	0.860626
WBGene00044338	protein_coding	nspc-3	X	8537108	8537458	+	86.7312	1.20942	0.164622	-1.66633	0.0956482	0.860626
WBGene00014954	pseudogene	Y102A5C.5	V	16928328	16928999	+	1210.77	0.914767	0.0772757	1.66319	0.0962747	0.861369
WBGene00003160	protein_coding	mdf-1	V	9541782	9544226	-	1769.3	0.921126	0.0713237	1.66185	0.0965423	0.861369
WBGene00006736	protein_coding	ulp-1	III	5165659	5169799	-	1383.82	0.904437	0.087174	1.66228	0.0964571	0.861369
WBGene00008053	protein_coding	cdc-48.2	II	8137880	8141276	+	11309.8	1.06962	0.0584319	-1.66175	0.0965633	0.861369
WBGene00012535	protein_coding	Y37A1A.2	IV	13905991	13912297	-	414.472	1.23602	0.183948	-1.66187	0.096538	0.861369
WBGene00015878	protein_coding	C17B7.4	V	3339348	3340092	+	72.9483	1.31443	0.237232	-1.66265	0.096382	0.861369
WBGene00015905	protein_coding	C17E7.12	V	3890968	3892026	-	53.7968	0.68059	0.33408	1.6617	0.0965721	0.861369
WBGene00002105	protein_coding	ins-22	III	10026289	10026673	+	18.3191	0.675193	0.341207	1.66066	0.0967826	0.862363
WBGene00011804	protein_coding	T16G12.3	III	10052051	10054302	+	4535.16	0.887721	0.103464	1.66068	0.0967778	0.862363
WBGene00004006	protein_coding	pgp-12	X	12731850	12737440	+	282.92	1.31637	0.239273	-1.65736	0.0974473	0.864863
WBGene00007894	protein_coding	C33D3.3	X	10485350	10486757	+	130.17	1.23999	0.187132	-1.65831	0.0972552	0.864863
WBGene00008419	protein_coding	wdr-23	I	7596507	7602203	+	2400.09	1.1418	0.115434	-1.65729	0.0974612	0.864863
WBGene00010681	protein_coding	mak-1	II	8743725	8747234	+	4909.69	0.880284	0.110899	1.65881	0.0971536	0.864863
WBGene00011202	protein_coding	R10E4.6	III	4293408	4295142	+	23.3565	0.689572	0.323453	1.65782	0.0973545	0.864863
WBGene00015196	protein_coding	B0454.5	II	3038859	3040822	+	285.308	1.16814	0.135209	-1.65828	0.0972611	0.864863
WBGene00018566	protein_coding	F47E1.2	X	9057652	9061860	+	769.291	1.18106	0.1448	-1.65806	0.0973061	0.864863
WBGene00021853	protein_coding	Y54F10AM.11	III	2562982	2563983	-	163.7	0.76779	0.230006	1.65742	0.0974347	0.864863
WBGene00008055	pseudogene	cyp-34A3	V	15228092	15230075	+	13.3778	1.58116	0.398944	-1.65683	0.0975532	0.865237
WBGene00013555	protein_coding	fbxa-89	III	12236184	12238951	+	25.1634	1.53896	0.375578	-1.656	0.0977211	0.865964
WBGene00022139	protein_coding	tub-2	I	1874033	1883639	+	2845.72	0.906342	0.0856752	1.65594	0.0977348	0.865964
WBGene00000210	protein_coding	asg-2	X	6841258	6842129	+	5897.02	1.06202	0.0524776	-1.65432	0.0980632	0.866044
WBGene00001246	protein_coding	elo-8	III	11230378	11232164	-	105.086	0.792379	0.202898	1.65471	0.0979836	0.866044
WBGene00003097	protein_coding	lys-8	II	5586165	5587651	+	12435	1.15641	0.12677	-1.65381	0.0981659	0.866044
WBGene00003843	protein_coding	2023-10-02	X	11346455	11350244	+	473.413	1.14673	0.119425	-1.65402	0.0981239	0.866044
WBGene00004056	protein_coding	pmk-2	IV	8143500	8148647	+	609.356	0.907131	0.0850451	1.65344	0.098242	0.866044
WBGene00012569	pseudogene	fbxc-46	V	18136704	18137714	-	637.381	0.883537	0.107906	1.65549	0.0978253	0.866044
WBGene00017556	protein_coding	F18A12.7	II	3411425	3414469	-	29.8492	0.737393	0.265802	1.65346	0.0982369	0.866044
WBGene00017768	protein_coding	F25B4.5	V	5678600	5682630	-	3334.63	1.0852	0.0712726	-1.655	0.0979251	0.866044
WBGene00022697	protein_coding	cyy-1	III	8405874	8409406	+	1300.88	0.918645	0.0739907	1.65455	0.0980166	0.866044
WBGene00044339	protein_coding	nspc-4	X	8537956	8538374	-	593.449	1.17942	0.14393	-1.65412	0.0981025	0.866044
WBGene00011957	protein_coding	T23F11.6	III	4646507	4647854	-	72.1928	0.810431	0.183426	1.65319	0.0982919	0.866044
WBGene00000225	protein_coding	atgp-2	II	14640096	14644083	-	1771.46	1.08738	0.073123	-1.65271	0.0983892	0.866463
WBGene00007497	protein_coding	C09G9.8	IV	8881481	8882240	+	28.3377	0.716605	0.29107	1.65166	0.0986031	0.867468
WBGene00022083	protein_coding	Y69A2AR.12	IV	2568614	2572056	+	16.3314	0.659208	0.36397	1.65177	0.0985818	0.867468
WBGene00004192	protein_coding	prx-2	IV	11644129	11646190	+	128.377	1.25205	0.196487	-1.65045	0.0988504	0.868502
WBGene00011415	protein_coding	him-18	III	4712572	4715188	-	1192.88	0.886341	0.105443	1.65081	0.0987765	0.868502
WBGene00013004	protein_coding	mrpl-37	II	13568077	13575068	-	1224.14	1.12802	0.105321	-1.65011	0.0989205	0.868502
WBGene00018112	protein_coding	F36H9.4	V	1778325	1779196	-	231.9	1.22526	0.177614	-1.65013	0.0989165	0.868502
WBGene00001076	protein_coding	dpy-17	III	5107330	5108497	+	322.054	0.83787	0.155218	1.64416	0.100143	0.868832
WBGene00003583	protein_coding	ndx-6	II	5388829	5390104	-	389.884	0.896199	0.0961491	1.64442	0.10009	0.868832
WBGene00004179	pseudogene	prg-2	IV	6526962	6529802	-	8375.99	0.910406	0.082264	1.64614	0.0997358	0.868832
WBGene00004246	pseudogene	puf-10	I	212256	215491	-	447.444	0.839029	0.153912	1.64514	0.0999401	0.868832
WBGene00004273	protein_coding	rab-10	I	6457061	6458479	-	2233.02	0.909692	0.0829161	1.64685	0.0995883	0.868832
WBGene00005007	protein_coding	spr-2	IV	8891466	8892747	+	1868.34	0.910803	0.0817988	1.64782	0.0993892	0.868832
WBGene00006440	protein_coding	tag-63	I	3439108	3449175	+	778.577	0.883306	0.108869	1.64432	0.10011	0.868832
WBGene00008957	protein_coding	glb-13	X	12374223	12378393	-	308.506	0.894989	0.0973716	1.64379	0.100219	0.868832
WBGene00009270	protein_coding	F30F8.1	I	7832692	7835453	-	968.877	0.872057	0.120067	1.64495	0.0999796	0.868832
WBGene00009531	protein_coding	F38B2.4	X	11286443	11287717	-	1022.26	1.17572	0.142019	-1.64444	0.100084	0.868832
WBGene00009918	protein_coding	gcsh-2	I	7345932	7347427	-	2611.19	1.07899	0.0667598	-1.64288	0.100407	0.868832
WBGene00011937	protein_coding	ilc-17.1	X	12767463	12769797	-	6.00297	0.506757	0.596492	1.644	0.100176	0.868832
WBGene00013719	protein_coding	Y106G6H.6	I	10443668	10446133	-	638.916	0.899559	0.0926787	1.64774	0.0994062	0.868832
WBGene00013729	protein_coding	Y111B2A.3	III	12496538	12499352	+	1732.59	0.91185	0.0810204	1.64319	0.100343	0.868832
WBGene00015839	protein_coding	math-10	II	1871548	1873261	+	12.4218	1.76631	0.499089	-1.64448	0.100078	0.868832
WBGene00016112	protein_coding	C25H3.3	II	5694195	5695237	+	401.767	1.12821	0.105583	-1.64831	0.0992881	0.868832
[truncated: 17,680 more rows]

## Sheet: Table 5
Table 5. List of categories and GO terms identifed using WormCat 2.0 software of those differentially expressed genes in Caenorhabditis elegans after Dunaliella salina (DS) extract treatment (50 μg/mL) for 26 h.
Cells in yellow = FDR < 0.05
Wormbase ID	Sequence ID	Gene name	Category.1	Category.2	Category.3	Automated.Description
WBGene00002274	F38A5.3	lec-11	Extracellular material	Extracellular material: galectin	Extracellular material: galectin	lec-11 is an ortholog of human LGALSL, GRIFIN, and LGALS3\; is predicted to have carbohydrate binding activity\; is involved in innate immune response\; localizes to the cytoplasm\; is expressed in the intestine and the rectal gland cell.
WBGene00008493	F01D5.2	F01D5.2	Extracellular material	Extracellular material: matrix	Extracellular material: matrix	F01D5.2 is enriched in the intestine based on tiling array and RNA-seq studies\; is affected by several genes including daf-16, daf-2, and glp-1 based on microarray, tiling array, and RNA-seq studies\; is affected by eighteen chemicals including Rotenone, Tunicamycin, and Rifampin based on RNA-seq and microarray studies\; is predicted to encode a protein with the following domain: ShKT domain.
WBGene00021893	Y54G2A.29	ndnf-1	Extracellular material	Extracellular material: matrix	Extracellular material: matrix	ndnf-1 is an ortholog of human NDNF\; is expressed in the body wall musculature\; is predicted to encode a protein with the following domain: Protein of unknown function DUF2369.
WBGene00008741	F13D12.6	F13D12.6	Metabolism (FDR = 1.15E-09)	Metabolism: carbohydrate	Metabolism: carbohydrate	F13D12.6 is an ortholog of human CTSA (cathepsin A)\; is predicted to have serine-type carboxypeptidase activity\; is expressed in the intestine.
WBGene00009165	F26E4.12	gpx-1	Metabolism (FDR = 1.15E-09)	Metabolism: glutathione	Metabolism: glutathione	gpx-1 is an ortholog of human GPX4, GPX7, and GPX8\; exhibits phospholipid-hydroperoxide glutathione peroxidase activity\; is involved in oxidation-reduction process and regulation of peptide transport\; is expressed in the intestine and the nervous system.
WBGene00008564	F08A8.1	acox-1.1	Metabolism (FDR = 1.15E-09)	Metabolism: lipid (FDR = 9.84E-13)	Metabolism: lipid: beta oxidation (FDR = 1.63E-04)	acox-1.1 is an ortholog of human ACOX1\; is predicted to have ATP binding activity, FAD binding activity, and acyl-CoA oxidase activity\; is involved in ascaroside biosynthetic process\; localizes to the peroxisomal matrix\; is expressed in the hypodermis and the intestine\; human orthologs of this gene are implicated in peroxisomal acyl-CoA oxidase deficiency.
WBGene00021703	Y48G9A.10	cpt-3	Metabolism (FDR = 1.15E-09)	Metabolism: lipid (FDR = 9.84E-13)	Metabolism: lipid: beta oxidation (FDR = 1.63E-04)	cpt-3 is an ortholog of human CPT1A, CPT1B, and CPT1C\; is predicted to have transferase activity, transferring acyl groups.
WBGene00008629	F09F3.9	cpt-5	Metabolism (FDR = 1.15E-09)	Metabolism: lipid (FDR = 9.84E-13)	Metabolism: lipid: beta oxidation (FDR = 1.63E-04)	cpt-5 is an ortholog of human CPT1A, CPT1B, and CPT1C\; is predicted to have transferase activity, transferring acyl groups.
WBGene00009973	F53C11.3	F53C11.3	Metabolism (FDR = 1.15E-09)	Metabolism: lipid (FDR = 9.84E-13)	Metabolism: lipid: beta oxidation (FDR = 1.63E-04)	F53C11.3 is an ortholog of human DECR1 (2,4-dienoyl-CoA reductase 1)\; is predicted to have oxidoreductase activity\; is involved in defense response to Gram-negative bacterium and innate immune response\; is expressed in the intestine.
WBGene00020989	W03D8.8	W03D8.8	Metabolism (FDR = 1.15E-09)	Metabolism: lipid (FDR = 9.84E-13)	Metabolism: lipid: beta oxidation (FDR = 1.63E-04)	W03D8.8 is an ortholog of human ACOT1 (acyl-CoA thioesterase 1), ACOT4 (acyl-CoA thioesterase 4), and BAAT\; is predicted to have thiolester hydrolase activity.
WBGene00013594	Y87G2A.2	Y87G2A.2	Metabolism (FDR = 1.15E-09)	Metabolism: lipid (FDR = 9.84E-13)	Metabolism: lipid: beta oxidation (FDR = 1.63E-04)	Y87G2A.2 is an ortholog of human ACOT8 (acyl-CoA thioesterase 8)\; is predicted to have acyl-CoA hydrolase activity.
WBGene00002260	T22G5.6	lbp-8	Metabolism (FDR = 1.15E-09)	Metabolism: lipid (FDR = 9.84E-13)	Metabolism: lipid: binding	lbp-8 is an ortholog of human FABP3 (fatty acid binding protein 3), FABP4 (fatty acid binding protein 4), and FABP7 (fatty acid binding protein 7)\; is predicted to have lipid binding activity.
WBGene00020909	W01A11.1	W01A11.1	Metabolism (FDR = 1.15E-09)	Metabolism: lipid (FDR = 9.84E-13)	Metabolism: lipid: epoxide hydrolase	W01A11.1 is an ortholog of human EPHX1\; is predicted to have cis-stilbene-oxide hydrolase activity\; is expressed in several tissues, including the alimentary system, the muscular system, the nervous system, and the reproductive system\; human orthologs of this gene are implicated in pre-eclampsia.
WBGene00010062	F54F3.3	lipl-1	Metabolism (FDR = 1.15E-09)	Metabolism: lipid (FDR = 9.84E-13)	Metabolism: lipid: lipase	lipl-1 is an ortholog of human LIPJ (lipase J), LIPK (lipase K), and LIPF (lipase F, gastric type)\; is predicted to have hydrolase activity, acting on ester bonds\; localizes to the lysosome\; is expressed in the intestine\; human orthologs of this gene are implicated in autosomal recessive congenital ichthyosis 8 and lysosomal and lipase deficiency.
WBGene00010769	K11D2.2	asah-1	Metabolism (FDR = 1.15E-09)	Metabolism: lipid (FDR = 9.84E-13)	Metabolism: lipid: sphingolipid (FDR = 7.35E-06)	asah-1 is an ortholog of human ASAH1\; is predicted to have N-acylsphingosine amidohydrolase activity and ceramidase activity\; is expressed in the intestine\; human orthologs of this gene are implicated in Farber lipogranulomatosis.
WBGene00000212	ZK455.4	asm-2	Metabolism (FDR = 1.15E-09)	Metabolism: lipid (FDR = 9.84E-13)	Metabolism: lipid: sphingolipid (FDR = 7.35E-06)	asm-2 is an ortholog of human SMPD1\; exhibits sphingomyelin phosphodiesterase activity\; is involved in ceramide biosynthetic process and sphingomyelin catabolic process\; localizes to the extracellular region and intracellular.
WBGene00000213	W03G1.7	asm-3	Metabolism (FDR = 1.15E-09)	Metabolism: lipid (FDR = 9.84E-13)	Metabolism: lipid: sphingolipid (FDR = 7.35E-06)	asm-3 is an ortholog of human SMPD1\; is predicted to have sphingomyelin phosphodiesterase activity.
WBGene00016340	C33C12.8	gba-2	Metabolism (FDR = 1.15E-09)	Metabolism: lipid (FDR = 9.84E-13)	Metabolism: lipid: sphingolipid (FDR = 7.35E-06)	gba-2 is an ortholog of human GBA (glucosylceramidase beta)\; is predicted to have glucosylceramidase activity\; human orthologs of this gene are implicated in Gaucher's disease (multiple) and synucleinopathy (multiple).
WBGene00021160	Y4C6B.6	gba-4	Metabolism (FDR = 1.15E-09)	Metabolism: lipid (FDR = 9.84E-13)	Metabolism: lipid: sphingolipid (FDR = 7.35E-06)	gba-4 is an ortholog of human GBA (glucosylceramidase beta)\; is predicted to have glucosylceramidase activity.
WBGene00006418	B0222.4	spl-2	Metabolism (FDR = 1.15E-09)	Metabolism: lipid (FDR = 9.84E-13)	Metabolism: lipid: sphingolipid (FDR = 7.35E-06)	spl-2 is an ortholog of human SGPL1\; is predicted to have carboxy-lyase activity and pyridoxal phosphate binding activity\; is involved in defense response to Gram-positive bacterium.
WBGene00015532	C06E4.3	C06E4.3	Metabolism (FDR = 1.15E-09)	Metabolism: lipid (FDR = 9.84E-13)	Metabolism: lipid: sterol (FDR = 6.96E-08)	C06E4.3 is an ortholog of human HSD17B14\; is predicted to encode a protein with the following domains: Short-chain dehydrogenase\/reductase SDR and NAD(P)-binding domain superfamily.
WBGene00008375	D1054.8	D1054.8	Metabolism (FDR = 1.15E-09)	Metabolism: lipid (FDR = 9.84E-13)	Metabolism: lipid: sterol (FDR = 6.96E-08)	D1054.8 is an ortholog of human HSD17B14\; is predicted to encode a protein with the following domains: Short-chain dehydrogenase\/reductase SDR and NAD(P)-binding domain superfamily.
WBGene00044811	F12E12.11	F12E12.11	Metabolism (FDR = 1.15E-09)	Metabolism: lipid (FDR = 9.84E-13)	Metabolism: lipid: sterol (FDR = 6.96E-08)	F12E12.11 is an ortholog of human HSD17B14\; is predicted to encode a protein with the following domains: Short-chain dehydrogenase\/reductase SDR and NAD(P)-binding domain superfamily.
WBGene00086558	F12E12.12	F12E12.12	Metabolism (FDR = 1.15E-09)	Metabolism: lipid (FDR = 9.84E-13)	Metabolism: lipid: sterol (FDR = 6.96E-08)	F12E12.12 is an ortholog of human HSD17B14\; is predicted to encode a protein with the following domains: Short-chain dehydrogenase\/reductase SDR and NAD(P)-binding domain superfamily.
WBGene00009110	F25D1.5	F25D1.5	Metabolism (FDR = 1.15E-09)	Metabolism: lipid (FDR = 9.84E-13)	Metabolism: lipid: sterol (FDR = 6.96E-08)	F25D1.5 is an ortholog of human HSD17B14\; is predicted to have nucleotide binding activity.
WBGene00019885	R05D8.7	R05D8.7	Metabolism (FDR = 1.15E-09)	Metabolism: lipid (FDR = 9.84E-13)	Metabolism: lipid: sterol (FDR = 6.96E-08)	R05D8.7 is an ortholog of human HSD17B14\; is predicted to have nucleotide binding activity.
WBGene00019886	R05D8.9	R05D8.9	Metabolism (FDR = 1.15E-09)	Metabolism: lipid (FDR = 9.84E-13)	Metabolism: lipid: sterol (FDR = 6.96E-08)	R05D8.9 is an ortholog of human HSD17B14\; is predicted to encode a protein with the following domains: Short-chain dehydrogenase\/reductase SDR and NAD(P)-binding domain superfamily.
WBGene00008678	F11A5.12	stdh-2	Metabolism (FDR = 1.15E-09)	Metabolism: lipid (FDR = 9.84E-13)	Metabolism: lipid: sterol (FDR = 6.96E-08)	stdh-2 is an ortholog of human HSD17B12 (hydroxysteroid 17-beta dehydrogenase 12)\; is predicted to have oxidoreductase activity.
WBGene00010791	K12G11.4	sodh-2	Metabolism (FDR = 1.15E-09)	Metabolism: mitochondria	Metabolism: mitochondria: unassigned	sodh-2 is predicted to have alcohol dehydrogenase (NAD) activity and metal ion binding activity.
WBGene00017060	D2063.1	D2063.1	Metabolism (FDR = 1.15E-09)	Metabolism: short chain dehydrogenase (FDR = 2.19E-03)	Metabolism: short chain dehydrogenase (FDR = 3.18E-03)	D2063.1 is predicted to have metal ion binding activity and oxidoreductase activity\; localizes to the striated muscle dense body.
WBGene00010063	F54F3.4	dhrs-4	Metabolism (FDR = 1.15E-09)	Metabolism: short chain dehydrogenase (FDR = 2.19E-03)	Metabolism: short chain dehydrogenase (FDR = 3.18E-03)	dhrs-4 is an ortholog of human DHRS2 (dehydrogenase\/reductase 2), DHRS4 (dehydrogenase\/reductase 4), and DHRS4L2 (dehydrogenase\/reductase 4 like 2)\; exhibits carbonyl reductase (NADPH) activity.
WBGene00000986	R08H2.1	dhs-23	Metabolism (FDR = 1.15E-09)	Metabolism: short chain dehydrogenase (FDR = 2.19E-03)	Metabolism: short chain dehydrogenase (FDR = 3.18E-03)	dhs-23 is an ortholog of human HSD17B14\; is expressed in the head, the hypodermis, and the intestine\; is predicted to encode a protein with the following domains: Short-chain dehydrogenase\/reductase SDR and NAD(P)-binding domain superfamily.
WBGene00008985	F20G2.1	F20G2.1	Metabolism (FDR = 1.15E-09)	Metabolism: short chain dehydrogenase (FDR = 2.19E-03)	Metabolism: short chain dehydrogenase (FDR = 3.18E-03)	F20G2.1 is enriched in the intestine based on RNA-seq studies\; is affected by several genes including daf-16, glp-1, and age-1 based on microarray, tiling array, and RNA-seq studies\; is affected by fourteen chemicals including Heme, tryptophan, and Rotenone based on microarray and RNA-seq studies\; is predicted to encode a protein with the following domains: Short-chain dehydrogenase\/reductase…
WBGene00019599	K09H11.1	acds-10	Metabolism (FDR = 1.15E-09)	Metabolism: unassigned	Metabolism: unassigned	acds-10 is an ortholog of human ACAD10 (acyl-CoA dehydrogenase 10)\; is predicted to have flavin adenine dinucleotide binding activity, hydrolase activity, and oxidoreductase activity, acting on the CH-CH group of donors\; is expressed in several tissues, including the hypodermis, the intestine, the nervous system, and the vulval precursor cell.
WBGene00012914	Y46G5A.24	bcmo-1	Metabolism (FDR = 1.15E-09)	Metabolism: unassigned	Metabolism: unassigned	bcmo-1 is an ortholog of human BCO1, BCO2, and RPE65\; is predicted to have metal ion binding activity, monooxygenase activity, and oxidoreductase activity, acting on single donors with incorporation of molecular oxygen, incorporation of two atoms of oxygen\; is expressed in the intestine\; human orthologs of this gene are implicated in Leber congenital amaurosis 2 and retinitis pigmentosa 20.
WBGene00018755	F53C3.12	bcmo-2	Metabolism (FDR = 1.15E-09)	Metabolism: unassigned	Metabolism: unassigned	bcmo-2 is an ortholog of human BCO1, BCO2, and RPE65\; is predicted to have metal ion binding activity, monooxygenase activity, and oxidoreductase activity, acting on single donors with incorporation of molecular oxygen, incorporation of two atoms of oxygen\; human orthologs of this gene are implicated in Leber congenital amaurosis 2 and retinitis pigmentosa 20.
WBGene00016314	NA	C32D5.6	NA	NA	NA	NA
WBGene00304201	T07H8.11	T07H8.11	Non-coding RNA	Non-coding RNA: ncRNA	Non-coding RNA: ncRNA	N.A.
WBGene00017151	EGAP9.3	EGAP9.3	Protein modification	Protein modification: carbohydrate	Protein modification: carbohydrate	EGAP9.3 is predicted to have galactoside 2-alpha-L-fucosyltransferase activity.
WBGene00012681	Y39B6A.22	asp-15	Proteolysis general	Proteolysis general: aspartate	Proteolysis general: aspartate: cathepsin	asp-15 is an ortholog of human PGA4, NAPSA, and PGA5\; is predicted to have aspartic-type endopeptidase activity.
WBGene00019619	K10C2.3	asp-14	Proteolysis general	Proteolysis general: aspartate	Proteolysis general: aspartate: unassigned	asp-14 is an ortholog of human PGA3, PGA5, and CTSE (cathepsin E)\; is predicted to have aspartic-type endopeptidase activity\; is involved in innate immune response.
WBGene00003956	ZK112.1	pcp-1	Proteolysis general	Proteolysis general: carboxypeptidase	Proteolysis general: carboxypeptidase	pcp-1 is an ortholog of human PRCP\; is predicted to have serine-type peptidase activity\; is expressed in the intestine.
WBGene00016670	C45G7.3	ilys-3	Proteolysis general	Proteolysis general: lysozyme	Proteolysis general: lysozyme	ilys-3 exhibits lysozyme activity\; is involved in defense response to Gram-positive bacterium and determination of adult lifespan\; localizes to the cytoplasmic part, extracellular space, and intracellular organelle\; is expressed in the alimentary system, the coelomocyte, the digestive tract, and the epithelial system.
WBGene00003098	C54C8.6	lys-9	Proteolysis general	Proteolysis general: lysozyme	Proteolysis general: lysozyme	lys-9 is enriched in the NSM based on tiling array studies\; is affected by several genes including lin-4, lin-14, and dpy-27 based on RNA-seq and microarray studies\; is affected by five chemicals including tryptophan, Mercuric Chloride, and Atrazine based on microarray studies\; is predicted to encode a protein with the following domain: Glycoside hydrolase superfamily.
WBGene00018342	F42A10.6	F42A10.6	Proteolysis proteasome	Proteolysis proteasome: E3	Proteolysis proteasome: E3: F box	F42A10.6 is expressed in the intestine.
WBGene00018343	F42A10.7	F42A10.7	Proteolysis proteasome	Proteolysis proteasome: E3	Proteolysis proteasome: E3: F box	F42A10.7 is enriched in the ASER and the intestine based on tiling array, RNA-seq, and microarray studies\; is affected by several genes including daf-2, lin-4, and lin-14 based on microarray and RNA-seq studies\; is affected by twenty-two chemicals including methylmercury hydroxide, methylmercuric chloride, and Mercuric Chloride based on RNA-seq and microarray studies.
WBGene00009835	F47H4.2	F47H4.2	Proteolysis proteasome	Proteolysis proteasome: E3	Proteolysis proteasome: E3: F box	F47H4.2 is enriched in the intestine based on microarray studies\; is affected by several genes including daf-2, glp-1, and age-1 based on microarray and RNA-seq studies\; is affected by five chemicals including Tunicamycin, 4-bromodiphenyl ether, and Alovudine based on microarray and RNA-seq studies\; is predicted to encode a protein with the following domains: F-box domain and Domain of unknown…
WBGene00017962	F31F4.15	fbxa-72	Proteolysis proteasome	Proteolysis proteasome: E3	Proteolysis proteasome: E3: F box	fbxa-72 is enriched in several tissues, including the Z1.p, the Z4.a, the hypodermis, the male distal tip cell, and the somatic gonad precursor based on tiling array, RNA-seq, proteomic, and microarray studies\; is affected by several genes including daf-2, daf-12, and eat-2 based on microarray and RNA-seq studies\; is affected by eleven chemicals including Tunicamycin, sodium arsenite, and indol…
WBGene00008439	DY3.6	mfb-1	Proteolysis proteasome	Proteolysis proteasome: E3	Proteolysis proteasome: E3: F box	mfb-1 is an ortholog of human FBXO25 (F-box protein 25) and FBXO32 (F-box protein 32)\; is expressed in several tissues, including the head, the hypodermis, the intestine, the nervous system, and the reproductive system\; human FBXO32 exhibits ubiquitin-protein transferase activity.
WBGene00044642	F56D6.15	clec-69	Pseudogene	Pseudogene	Pseudogene	clec-69 is affected by several genes including daf-16, daf-2, and dpy-10 based on RNA-seq and microarray studies\; is affected by thirteen chemicals including Rotenone, D-glucose, and sesamin based on RNA-seq and microarray studies.
WBGene00018448	F45D11.1	F45D11.1	Pseudogene	Pseudogene	Pseudogene	F45D11.1 is enriched in the intestine, the male, and the muscle cell based on RNA-seq and microarray studies\; is affected by several genes including daf-16, daf-2, and daf-12 based on microarray and RNA-seq studies\; is affected by ten chemicals including hydrogen sulfide, tryptophan, and 4-bromodiphenyl ether based on microarray studies.
WBGene00001706	Y102A5C.34	grd-17	Pseudogene	Pseudogene	Pseudogene	grd-17 is affected by several genes including clk-1, npr-1, and prg-1 based on RNA-seq and microarray studies\; is affected by Rotenone and D-glucose based on RNA-seq studies.
WBGene00005092	B0547.3	srd-14	Pseudogene	Pseudogene	Pseudogene	srd-14 is affected by several genes including daf-16, skn-1, and clk-1 based on RNA-seq studies\; is affected by 1-methylnicotinamide, Rotenone, and Zidovudine based on RNA-seq studies.
WBGene00023395	Y82E9BL.9	Y82E9BL.9	Pseudogene	Pseudogene	Pseudogene	Y82E9BL.9 is affected by several genes including sir-2.1, pgl-1, and aak-2 based on RNA-seq and microarray studies\; is affected by four chemicals including Sodium Chloride, resveratrol, and adsorbable organic bromine compound based on RNA-seq and microarray studies.
WBGene00000302	C56A3.7	cav-2	Signaling	Signaling: caveolin	Signaling: caveolin	cav-2 is an ortholog of human CAV2\; exhibits lipid transporter activity\; is involved in parturition and regulation of oviposition\; localizes to the apical plasma membrane\; is expressed in several tissues, including the alimentary system, the epithelial system, the nervous system, and the reproductive system.
WBGene00017124	E04F6.4	E04F6.4	Signaling	Signaling: lipid	Signaling: lipid: phospholipase D	E04F6.4 is an ortholog of human PLD3 (phospholipase D 3), PLD4 (phospholipase D 4), and PLD5 (phospholipase D 5)\; is predicted to have catalytic activity\; human orthologs of this gene are implicated in Alzheimer's disease 19.
WBGene00014063	ZK673.9	clec-143	Stress response (FDR = 1.55E-31)	Stress response: C-type Lectin (FDR = 4.48E-08)	Stress response: C-type Lectin (FDR = 6.49E-08)	clec-143 is predicted to have carbohydrate binding activity.
WBGene00021580	Y46C8AL.2	clec-174	Stress response (FDR = 1.55E-31)	Stress response: C-type Lectin (FDR = 4.48E-08)	Stress response: C-type Lectin (FDR = 6.49E-08)	clec-174 is predicted to have carbohydrate binding activity.
WBGene00007729	C25G4.1	clec-185	Stress response (FDR = 1.55E-31)	Stress response: C-type Lectin (FDR = 4.48E-08)	Stress response: C-type Lectin (FDR = 6.49E-08)	clec-185 is predicted to have carbohydrate binding activity.
WBGene00019089	F59A7.1	clec-206	Stress response (FDR = 1.55E-31)	Stress response: C-type Lectin (FDR = 4.48E-08)	Stress response: C-type Lectin (FDR = 6.49E-08)	clec-206 is predicted to have carbohydrate binding activity.
WBGene00022261	Y73C8C.2	clec-210	Stress response (FDR = 1.55E-31)	Stress response: C-type Lectin (FDR = 4.48E-08)	Stress response: C-type Lectin (FDR = 6.49E-08)	clec-210 is an ortholog of human COLEC11, COLEC10, and MBL2\; is predicted to have carbohydrate binding activity.
WBGene00020938	W02D7.2	clec-218	Stress response (FDR = 1.55E-31)	Stress response: C-type Lectin (FDR = 4.48E-08)	Stress response: C-type Lectin (FDR = 6.49E-08)	clec-218 is predicted to have carbohydrate binding activity\; is involved in defense response to Gram-positive bacterium.
WBGene00016577	C41H7.7	clec-3	Stress response (FDR = 1.55E-31)	Stress response: C-type Lectin (FDR = 4.48E-08)	Stress response: C-type Lectin (FDR = 6.49E-08)	clec-3 is an ortholog of human CLEC3A (C-type lectin domain family 3 member A) and CLEC3B (C-type lectin domain family 3 member B)\; is predicted to have carbohydrate binding activity.
WBGene00012253	W04E12.8	clec-50	Stress response (FDR = 1.55E-31)	Stress response: C-type Lectin (FDR = 4.48E-08)	Stress response: C-type Lectin (FDR = 6.49E-08)	clec-50 is an ortholog of human COLEC11, CD302, and LY75\; is predicted to have carbohydrate binding activity\; is expressed in the intestine.
WBGene00014046	ZK666.6	clec-60	Stress response (FDR = 1.55E-31)	Stress response: C-type Lectin (FDR = 4.48E-08)	Stress response: C-type Lectin (FDR = 6.49E-08)	clec-60 is predicted to have carbohydrate binding activity\; is involved in defense response to Gram-positive bacterium\; is expressed in the intestine.
WBGene00014047	ZK666.7	clec-61	Stress response (FDR = 1.55E-31)	Stress response: C-type Lectin (FDR = 4.48E-08)	Stress response: C-type Lectin (FDR = 6.49E-08)	clec-61 is predicted to have carbohydrate binding activity\; is involved in defense response to Gram-positive bacterium.
WBGene00021581	Y46C8AL.3	clec-70	Stress response (FDR = 1.55E-31)	Stress response: C-type Lectin (FDR = 4.48E-08)	Stress response: C-type Lectin (FDR = 6.49E-08)	clec-70 is predicted to have carbohydrate binding activity\; is involved in defense response to Gram-positive bacterium.
WBGene00021582	Y46C8AL.4	clec-71	Stress response (FDR = 1.55E-31)	Stress response: C-type Lectin (FDR = 4.48E-08)	Stress response: C-type Lectin (FDR = 6.49E-08)	clec-71 is predicted to have carbohydrate binding activity\; is involved in defense response to Gram-positive bacterium.
WBGene00016912	C54D1.2	clec-86	Stress response (FDR = 1.55E-31)	Stress response: C-type Lectin (FDR = 4.48E-08)	Stress response: C-type Lectin (FDR = 6.49E-08)	clec-86 is an ortholog of human REG1B (regenerating 1 beta), REG3A (regenerating 3 alpha), and REG4 (regenerating 4)\; is predicted to have carbohydrate binding activity\; is involved in innate immune response.
WBGene00014254	ZK1320.4	cyp-13A10	Stress response (FDR = 1.55E-31)	Stress response: detoxification (FDR = 4.91E-21)	Stress response: detoxification: CYP (FDR = 7.47E-07)	cyp-13A10 is an ortholog of human TBXAS1 (thromboxane A synthase 1) and members of the human CYP3 (Cytochrome P450 family 3) gene family including CYP3A4, CYP3A7, and CYP3A5\; is predicted to have heme binding activity, iron ion binding activity, and oxidoreductase activity.
WBGene00010706	K09A11.3	cyp-14A2	Stress response (FDR = 1.55E-31)	Stress response: detoxification (FDR = 4.91E-21)	Stress response: detoxification: CYP (FDR = 7.47E-07)	cyp-14A2 is an ortholog of human CYP2C18 (cytochrome P450 family 2 subfamily C member 18), CYP2F1 (cytochrome P450 family 2 subfamily F member 1), and CYP2E1 (cytochrome P450 family 2 subfamily E member 1)\; is predicted to have heme binding activity, iron ion binding activity, and oxidoreductase activity\; is expressed in the intestine\; human orthologs of this gene are implicated in hereditary …
WBGene00010707	K09A11.4	cyp-14A3	Stress response (FDR = 1.55E-31)	Stress response: detoxification (FDR = 4.91E-21)	Stress response: detoxification: CYP (FDR = 7.47E-07)	cyp-14A3 is an ortholog of human CYP2C18 (cytochrome P450 family 2 subfamily C member 18), CYP2F1 (cytochrome P450 family 2 subfamily F member 1), and CYP2E1 (cytochrome P450 family 2 subfamily E member 1)\; is predicted to have heme binding activity, iron ion binding activity, and oxidoreductase activity\; is expressed in several tissues, including the alimentary system and the nervous system\; …
WBGene00011009	R04D3.1	cyp-14A4	Stress response (FDR = 1.55E-31)	Stress response: detoxification (FDR = 4.91E-21)	Stress response: detoxification: CYP (FDR = 7.47E-07)	cyp-14A4 is an ortholog of human CYP2C18 (cytochrome P450 family 2 subfamily C member 18), CYP2F1 (cytochrome P450 family 2 subfamily F member 1), and CYP2E1 (cytochrome P450 family 2 subfamily E member 1)\; is predicted to have heme binding activity, iron ion binding activity, and oxidoreductase activity\; human orthologs of this gene are implicated in hereditary spastic paraplegia 56, lung canc…
WBGene00014697	C36A4.3	cyp-25A3	Stress response (FDR = 1.55E-31)	Stress response: detoxification (FDR = 4.91E-21)	Stress response: detoxification: CYP (FDR = 7.47E-07)	cyp-25A3 is an ortholog of human CYP3A7-CYP3A51P and TBXAS1 (thromboxane A synthase 1) and members of the human CYP3 (Cytochrome P450 family 3) gene family including CYP3A4, CYP3A43, and CYP3A7\; is predicted to have heme binding activity, iron ion binding activity, and oxidoreductase activity\; human orthologs of this gene are implicated in essential hypertension and platelet-type bleeding disor…
WBGene00016697	C45H4.17	cyp-33C2	Stress response (FDR = 1.55E-31)	Stress response: detoxification (FDR = 4.91E-21)	Stress response: detoxification: CYP (FDR = 7.47E-07)	cyp-33C2 is an ortholog of human CYP2J2 (cytochrome P450 family 2 subfamily J member 2), CYP2R1 (cytochrome P450 family 2 subfamily R member 1), and CYP2U1 (cytochrome P450 family 2 subfamily U member 1)\; is predicted to have heme binding activity, iron ion binding activity, and oxidoreductase activity\; is expressed in the intestine\; human orthologs of this gene are implicated in hereditary sp…
WBGene00018413	F44C8.1	cyp-33C4	Stress response (FDR = 1.55E-31)	Stress response: detoxification (FDR = 4.91E-21)	Stress response: detoxification: CYP (FDR = 7.47E-07)	cyp-33C4 is an ortholog of human CYP2J2 (cytochrome P450 family 2 subfamily J member 2), CYP2R1 (cytochrome P450 family 2 subfamily R member 1), and CYP2U1 (cytochrome P450 family 2 subfamily U member 1)\; is predicted to have heme binding activity, iron ion binding activity, and oxidoreductase activity\; human orthologs of this gene are implicated in hereditary spastic paraplegia 56, lung cancer…
WBGene00018333	F42A9.4	cyp-33E3	Stress response (FDR = 1.55E-31)	Stress response: detoxification (FDR = 4.91E-21)	Stress response: detoxification: CYP (FDR = 7.47E-07)	cyp-33E3 is an ortholog of human CYP21A2 (cytochrome P450 family 21 subfamily A member 2) and members of the human CYP2 (Cytochrome P450 family 2) gene family including CYP2R1, CYP2U1, and CYP2J2\; is predicted to have heme binding activity, iron ion binding activity, and oxidoreductase activity, acting on paired donors, with incorporation or reduction of molecular oxygen\; human orthologs of thi…
WBGene00001758	Y45G12C.2	gst-10	Stress response (FDR = 1.55E-31)	Stress response: detoxification (FDR = 4.91E-21)	Stress response: detoxification: GST (FDR = 1.81E-05)	gst-10 is an ortholog of human GSTP1 (glutathione S-transferase pi 1)\; exhibits glutathione transferase activity\; is involved in several processes, including determination of adult lifespan, glutathione metabolic process, and heat acclimation\; is expressed in several tissues, including the anal depressor muscle, the head, the hypodermis, the intestine, and the nervous system\; is used to study…
WBGene00001760	F37B1.2	gst-12	Stress response (FDR = 1.55E-31)	Stress response: detoxification (FDR = 4.91E-21)	Stress response: detoxification: GST (FDR = 1.81E-05)	gst-12 is an ortholog of human GSTA4 (glutathione S-transferase alpha 4), GSTA5 (glutathione S-transferase alpha 5), and HPGDS (hematopoietic prostaglandin D synthase)\; is predicted to have transferase activity.
WBGene00001781	C02A12.1	gst-33	Stress response (FDR = 1.55E-31)	Stress response: detoxification (FDR = 4.91E-21)	Stress response: detoxification: GST (FDR = 1.81E-05)	gst-33 is an ortholog of human GSTA4 (glutathione S-transferase alpha 4), GSTA5 (glutathione S-transferase alpha 5), and HPGDS (hematopoietic prostaglandin D synthase)\; is predicted to have transferase activity\; is expressed in the intestine, the pharynx, and the tail.
WBGene00001787	Y53F4B.33	gst-39	Stress response (FDR = 1.55E-31)	Stress response: detoxification (FDR = 4.91E-21)	Stress response: detoxification: GST (FDR = 1.81E-05)	gst-39 is an ortholog of human GSTA4 (glutathione S-transferase alpha 4), GSTA5 (glutathione S-transferase alpha 5), and HPGDS (hematopoietic prostaglandin D synthase)\; is predicted to have transferase activity.
WBGene00001753	R03D7.6	gst-5	Stress response (FDR = 1.55E-31)	Stress response: detoxification (FDR = 4.91E-21)	Stress response: detoxification: GST (FDR = 1.81E-05)	gst-5 is an ortholog of human GSTA4 (glutathione S-transferase alpha 4), GSTA5 (glutathione S-transferase alpha 5), and HPGDS (hematopoietic prostaglandin D synthase)\; is predicted to have glutathione transferase activity\; is involved in innate immune response\; is expressed in the intestine and the nerve ring.
WBGene00001754	F11G11.3	gst-6	Stress response (FDR = 1.55E-31)	Stress response: detoxification (FDR = 4.91E-21)	Stress response: detoxification: GST (FDR = 1.81E-05)	gst-6 is an ortholog of human GSTA4 (glutathione S-transferase alpha 4), GSTA5 (glutathione S-transferase alpha 5), and HPGDS (hematopoietic prostaglandin D synthase)\; is predicted to have glutathione transferase activity\; is involved in innate immune response.
WBGene00007072	AC3.7	ugt-1	Stress response (FDR = 1.55E-31)	Stress response: detoxification (FDR = 4.91E-21)	Stress response: detoxification: ugt (FDR = 9.32E-09)	ugt-1 is an ortholog of human UGT3A1 (UDP glycosyltransferase family 3 member A1) and UGT3A2 (UDP glycosyltransferase family 3 member A2)\; is predicted to have transferase activity, transferring hexosyl groups.
WBGene00008097	C44H9.1	ugt-15	Stress response (FDR = 1.55E-31)	Stress response: detoxification (FDR = 4.91E-21)	Stress response: detoxification: ugt (FDR = 9.32E-09)	ugt-15 is an ortholog of human UGT3A1 (UDP glycosyltransferase family 3 member A1) and UGT3A2 (UDP glycosyltransferase family 3 member A2)\; is predicted to have glucuronosyltransferase activity.
WBGene00013901	ZC443.6	ugt-16	Stress response (FDR = 1.55E-31)	Stress response: detoxification (FDR = 4.91E-21)	Stress response: detoxification: ugt (FDR = 9.32E-09)	ugt-16 is an ortholog of human UGT3A1 (UDP glycosyltransferase family 3 member A1) and UGT3A2 (UDP glycosyltransferase family 3 member A2)\; is predicted to have glucuronosyltransferase activity\; is expressed in the intestine and the pharynx.
WBGene00007073	AC3.8	ugt-2	Stress response (FDR = 1.55E-31)	Stress response: detoxification (FDR = 4.91E-21)	Stress response: detoxification: ugt (FDR = 9.32E-09)	ugt-2 is an ortholog of human UGT3A1 (UDP glycosyltransferase family 3 member A1) and UGT3A2 (UDP glycosyltransferase family 3 member A2)\; is predicted to have transferase activity, transferring hexosyl groups.
WBGene00018543	F47C10.6	ugt-32	Stress response (FDR = 1.55E-31)	Stress response: detoxification (FDR = 4.91E-21)	Stress response: detoxification: ugt (FDR = 9.32E-09)	ugt-32 is an ortholog of human UGT3A1 (UDP glycosyltransferase family 3 member A1) and UGT3A2 (UDP glycosyltransferase family 3 member A2)\; is predicted to have transferase activity, transferring hexosyl groups.
WBGene00017315	F09G2.6	ugt-36	Stress response (FDR = 1.55E-31)	Stress response: detoxification (FDR = 4.91E-21)	Stress response: detoxification: ugt (FDR = 9.32E-09)	ugt-36 is an ortholog of human UGT3A1 (UDP glycosyltransferase family 3 member A1) and UGT3A2 (UDP glycosyltransferase family 3 member A2)\; is predicted to have transferase activity, transferring hexosyl groups.
WBGene00017332	F10D2.6	ugt-37	Stress response (FDR = 1.55E-31)	Stress response: detoxification (FDR = 4.91E-21)	Stress response: detoxification: ugt (FDR = 9.32E-09)	ugt-37 is an ortholog of human UGT3A1 (UDP glycosyltransferase family 3 member A1) and UGT3A2 (UDP glycosyltransferase family 3 member A2)\; is predicted to have transferase activity, transferring hexosyl groups.
WBGene00017336	F10D2.11	ugt-41	Stress response (FDR = 1.55E-31)	Stress response: detoxification (FDR = 4.91E-21)	Stress response: detoxification: ugt (FDR = 9.32E-09)	ugt-41 is an ortholog of human UGT3A1 (UDP glycosyltransferase family 3 member A1) and UGT3A2 (UDP glycosyltransferase family 3 member A2)\; is predicted to have transferase activity, transferring hexosyl groups.
WBGene00020587	T19H12.1	ugt-9	Stress response (FDR = 1.55E-31)	Stress response: detoxification (FDR = 4.91E-21)	Stress response: detoxification: ugt (FDR = 9.32E-09)	ugt-9 is an ortholog of human UGT3A1 (UDP glycosyltransferase family 3 member A1) and UGT3A2 (UDP glycosyltransferase family 3 member A2)\; is predicted to have transferase activity, transferring hexosyl groups\; is expressed in the pharyngeal cell.
WBGene00002012	F38E11.1	hsp-12.3	Stress response (FDR = 1.55E-31)	Stress response: heat	Stress response: heat	hsp-12.3 is an ortholog of human CRYAA (crystallin alpha A), CRYAB (crystallin alpha B), and HSPB2 (heat shock protein family B (small) member 2)\; exhibits heat shock protein binding activity and unfolded protein binding activity.
WBGene00010470	K01D12.11	cdr-4	Stress response (FDR = 1.55E-31)	Stress response: heavy metal	Stress response: heavy metal	cdr-4 is an ortholog of human FAXC\; is involved in stress response to cadmium ion\; localizes to the lysosome\; is expressed in the pm5, the pm6, and the pm7.
WBGene00001762	F37B1.3	gst-14	Stress response (FDR = 1.55E-31)	Stress response: oxidative	Stress response: oxidative	gst-14 is an ortholog of human GSTA4 (glutathione S-transferase alpha 4), GSTA5 (glutathione S-transferase alpha 5), and HPGDS (hematopoietic prostaglandin D synthase)\; is predicted to have transferase activity\; is expressed in the intestine and the pharynx.
WBGene00001752	K08F4.7	gst-4	Stress response (FDR = 1.55E-31)	Stress response: oxidative	Stress response: oxidative	gst-4 is an ortholog of human GSTA4 (glutathione S-transferase alpha 4), GSTA5 (glutathione S-transferase alpha 5), and HPGDS (hematopoietic prostaglandin D synthase)\; exhibits glutathione transferase activity\; is involved in glutathione metabolic process\; localizes to the contractile fiber\; is expressed in several tissues, including the hypodermis, the muscular system, the nervous system, th…
WBGene00007867	C32H11.4	C32H11.4	Stress response (FDR = 1.55E-31)	Stress response: pathogen (FDR = 2.25E-04)	Stress response: pathogen: CUB (FDR = 4.94E-04)	C32H11.4 is involved in innate immune response.
WBGene00010123	F55G11.2	F55G11.2	Stress response (FDR = 1.55E-31)	Stress response: pathogen (FDR = 2.25E-04)	Stress response: pathogen: CUB (FDR = 4.94E-04)	F55G11.2 is involved in innate immune response.
WBGene00008584	F08G5.6	irg-4	Stress response (FDR = 1.55E-31)	Stress response: pathogen (FDR = 2.25E-04)	Stress response: pathogen: CUB (FDR = 4.94E-04)	irg-4 is involved in defense response to Gram-negative bacterium and innate immune response\; is expressed in head neurons and the intestine.
WBGene00014194	ZK1037.6	ZK1037.6	Stress response (FDR = 1.55E-31)	Stress response: pathogen (FDR = 2.25E-04)	Stress response: pathogen: CUB (FDR = 4.94E-04)	ZK1037.6 is enriched in the DA neuron based on microarray studies\; is affected by several genes including daf-2, clk-1, and elt-2 based on microarray, tiling array, and RNA-seq studies\; is affected by six chemicals including Rotenone, manganese chloride, and Atrazine based on RNA-seq and microarray studies\; is predicted to encode a protein with the following domain: CUB-like domain.
WBGene00007875	C32H11.12	dod-24	Stress response (FDR = 1.55E-31)	Stress response: pathogen (FDR = 2.25E-04)	Stress response: pathogen: unassigned	dod-24 is involved in defense response to Gram-negative bacterium.
WBGene00016669	C45G7.2	ilys-2	Stress response (FDR = 1.55E-31)	Stress response: pathogen (FDR = 2.25E-04)	Stress response: pathogen: unassigned	ilys-2 is predicted to have lysozyme activity\; is involved in defense response to Gram-positive bacterium\; is expressed in the nerve ring and the pm3.
WBGene00018760	F53E10.4	irg-3	Stress response (FDR = 1.55E-31)	Stress response: pathogen (FDR = 2.25E-04)	Stress response: pathogen: unassigned	irg-3 is involved in innate immune response.
WBGene00020326	T07H3.3	math-38	Stress response (FDR = 1.55E-31)	Stress response: pathogen (FDR = 2.25E-04)	Stress response: pathogen: unassigned	math-38 is involved in defense response to Gram-positive bacterium.
WBGene00002188	ZC416.4	kgb-2	Stress response (FDR = 1.55E-31)	Stress response: pathogen (FDR = 2.25E-04)	Stress response: signaling	kgb-2 is an ortholog of human MAPK10 (mitogen-activated protein kinase 10)\; is predicted to have ATP binding activity and MAP kinase activity.
WBGene00017197	F07C3.9	F07C3.9	Transmembrane protein	Transmembrane protein: unassigned	Transmembrane protein: unassigned	F07C3.9 is enriched in the ASER, the intestine, and the pharyngeal muscle cell based on tiling array and RNA-seq studies\; is affected by several genes including daf-16, daf-2, and elt-2 based on tiling array, microarray, and RNA-seq studies\; is affected by nine chemicals including Tunicamycin, D-glucose, and levamisole based on microarray and RNA-seq studies.
WBGene00007358	C06A12.5	lact-6	Transmembrane protein	Transmembrane protein: unassigned	Transmembrane protein: unassigned	lact-6 is enriched in the intestine based on RNA-seq studies\; is affected by several genes including let-60, daf-12, and clk-1 based on microarray and RNA-seq studies\; is affected by eight chemicals including methylmercury hydroxide, methylmercuric chloride, and multi-walled carbon nanotube based on RNA-seq and microarray studies\; is predicted to encode a protein with the following domains: Be…
WBGene00011076	R07B1.3	scav-5	Transmembrane protein	Transmembrane protein: unassigned	Transmembrane protein: unassigned	scav-5 is an ortholog of human SCARB1 (scavenger receptor class B member 1)\; human SCARB1 exhibits several functions, including apolipoprotein A-I binding activity, high-density lipoprotein particle receptor activity, and lipopolysaccharide binding activity.
WBGene00021110	W09C3.2	W09C3.2	Transmembrane protein	Transmembrane protein: unassigned	Transmembrane protein: unassigned	W09C3.2 is enriched in the male based on RNA-seq studies\; is affected by several genes including daf-2, hsf-1, and clk-1 based on microarray, RNA-seq, and tiling array studies\; is affected by nine chemicals including aldicarb, hydrogen sulfide, and methylmercuric chloride based on microarray and RNA-seq studies.
WBGene00003995	K08E7.9	pgp-1	Transmembrane transport	Transmembrane transport: ABC	Transmembrane transport: ABC	pgp-1 is an ortholog of human ABCB1 (ATP binding cassette subfamily B member 1), ABCB11 (ATP binding cassette subfamily B member 11), and ABCB4 (ATP binding cassette subfamily B member 4)\; is predicted to have efflux transmembrane transporter activity\; is involved in several processes, including defense response to Gram-negative bacterium, innate immune response, and response to metal ion\; loc…
WBGene00004003	C47A10.1	pgp-9	Transmembrane transport	Transmembrane transport: ABC	Transmembrane transport: ABC	pgp-9 is an ortholog of human ABCB1 (ATP binding cassette subfamily B member 1), ABCB11 (ATP binding cassette subfamily B member 11), and ABCB4 (ATP binding cassette subfamily B member 4)\; is predicted to have efflux transmembrane transporter activity\; is expressed in the intestine, the nervous system, and the pharynx.
WBGene00011486	T05E12.3	T05E12.3	Transmembrane transport	Transmembrane transport: potassium channel	Transmembrane transport: potassium channel	T05E12.3 is an ortholog of human KCTD10 (potassium channel tetramerization domain containing 10), KCTD13, and TNFAIP1 (TNF alpha induced protein 1)\; human KCTD13 exhibits GTP-Rho binding activity and identical protein binding activity.
WBGene00014136	ZK896.5	ZK896.5	Transmembrane transport	Transmembrane transport: sodium channel	Transmembrane transport: sodium channel	ZK896.5 is enriched in the AFD, the intestine, and the pharyngeal muscle cell based on tiling array and RNA-seq studies\; is affected by several genes including daf-16, daf-2, and glp-1 based on RNA-seq, microarray, and proteomic studies\; is affected by twelve chemicals including methylmercuric chloride, Tunicamycin, and D-glucopyranose based on microarray and RNA-seq studies\; is predicted to e…
WBGene00044687	B0563.9	B0563.9	Unassigned	Unassigned	Unassigned	B0563.9 is enriched in the intestine based on RNA-seq studies\; is affected by several genes including daf-16, hsf-1, and clk-1 based on microarray, RNA-seq, and tiling array studies\; is affected by four chemicals including multi-walled carbon nanotube, nanoparticle, and Colistin based on RNA-seq and microarray studies.
WBGene00016483	C36C5.14	C36C5.14	Unassigned	Unassigned	Unassigned	C36C5.14 is expressed in the body wall musculature, the nerve ring, and the nervous system\; is predicted to encode a protein with the following domains: Domain of unknown function DUF19 and Uncharacterised protein family UPF0376.
WBGene00016484	C36C5.15	C36C5.15	Unassigned	Unassigned	Unassigned	C36C5.15 is enriched in several tissues, including the coelomocyte, the epithelial system, the muscular system, and the nervous system based on tiling array, RNA-seq, and microarray studies\; is affected by several genes including npr-1, sma-2, and sma-4 based on microarray, tiling array, and RNA-seq studies\; is affected by Tunicamycin, Atrazine, and Sirolimus based on microarray studies\; is pr…
WBGene00008644	F10C2.3	F10C2.3	Unassigned	Unassigned	Unassigned	F10C2.3 is predicted to have catalytic activity.
WBGene00017465	F14F9.2	F14F9.2	Unassigned	Unassigned	Unassigned	F14F9.2 is affected by several genes including daf-2, clk-1, and sir-2.1 based on microarray, tiling array, and RNA-seq studies\; is affected by six chemicals including sodium arsenite, nanoparticle, and Sodium Chloride based on RNA-seq and microarray studies.
WBGene00010148	F56D5.3	F56D5.3	Unassigned	Unassigned	Unassigned	F56D5.3 is predicted to have FMN binding activity and oxidoreductase activity.
WBGene00019675	K12D9.1	K12D9.1	Unassigned	Unassigned	Unassigned	K12D9.1 is enriched in the germ line based on RNA-seq studies\; is affected by several genes including daf-2, lin-4, and lin-14 based on microarray and RNA-seq studies\; is affected by multi-walled carbon nanotube based on RNA-seq studies\; is predicted to encode a protein with the following domains: Methyltransferase domain, S-adenosyl-L-methionine-dependent methyltransferase, and Winged helix-l…
WBGene00284848	M02E1.4	M02E1.4	Unassigned	Unassigned	Unassigned	N.A.
WBGene00235310	R02D1.2	R02D1.2	Unassigned	Unassigned	Unassigned	R02D1.2 is an ortholog of human PBLD\; is predicted to have catalytic activity.
WBGene00011800	T16G1.6	T16G1.6	Unassigned	Unassigned	Unassigned	T16G1.6 is expressed in head neurons and the intestine\; is predicted to encode a protein with the following domains: Protein kinase-like domain superfamily, Uncharacterised oxidoreductase Dhs-27, and CHK kinase-like.
WBGene00219274	T25G12.13	T25G12.13	Unassigned	Unassigned	Unassigned	T25G12.13 is an ortholog of human DHRS7B (dehydrogenase\/reductase 7B)\; is predicted to encode a protein with the following domains: Short-chain dehydrogenase\/reductase SDR and NAD(P)-binding domain superfamily.
WBGene00012525	Y32B12C.1	Y32B12C.1	Unassigned	Unassigned	Unassigned	Y32B12C.1 is affected by several genes including daf-16, daf-2, and glp-1 based on microarray and RNA-seq studies\; is affected by four chemicals including Tunicamycin, Sodium Chloride, and tert-Butylhydroperoxide based on microarray and RNA-seq studies\; is predicted to encode a protein with the following domains: Smr domain and Smr domain superfamily.
WBGene00012727	Y39G8B.7	Y39G8B.7	Unassigned	Unassigned	Unassigned	Y39G8B.7 is enriched in the OLL, the PVD, the intestine, and the male based on microarray and tiling array studies\; is affected by several genes including daf-16, daf-2, and daf-12 based on microarray, tiling array, and RNA-seq studies\; is affected by nine chemicals including Heme, Tunicamycin, and TPEN based on microarray and RNA-seq studies\; is predicted to encode a protein with the followin…
WBGene00012961	Y47H10A.5	Y47H10A.5	Unassigned	Unassigned	Unassigned	Y47H10A.5 is expressed in the intestine\; is predicted to encode a protein with the following domain: RAI1-like family.
WBGene00013330	Y57G11C.41	Y57G11C.41	Unassigned	Unassigned	Unassigned	Y57G11C.41 is enriched in the body wall muscle cell based on tiling array studies\; is affected by several genes including daf-16, daf-2, and daf-12 based on tiling array, microarray, and RNA-seq studies\; is affected by Tunicamycin and Colistin based on microarray studies.
WBGene00022809	ZK697.14	ZK697.14	Unassigned	Unassigned	Unassigned	ZK697.14 is affected by several genes including let-60, bar-1, and dpy-21 based on tiling array, microarray, and RNA-seq studies\; is affected by hydrogen sulfide, multi-walled carbon nanotube, and indole based on microarray and RNA-seq studies\; is predicted to encode a protein with the following domains: Short-chain dehydrogenase\/reductase SDR and NAD(P)-binding domain superfamily.
WBGene00007660	C17H1.7	pals-6	Unassigned	Unassigned	Unassigned: ALS2cr12 domain	pals-6 is enriched in dopaminergic neurons, the OLL, the PVD, and the intestine based on microarray, tiling array, and RNA-seq studies\; is affected by several genes including daf-16, daf-2, and glp-1 based on microarray, tiling array, and RNA-seq studies\; is affected by nine chemicals including Nitric Oxide, D-glucose, and Sodium Chloride based on RNA-seq and microarray studies\; is predicted t…
WBGene00016863	C52A10.2	C52A10.2	Unassigned	Unassigned	Unassigned: hydrolase	C52A10.2 is predicted to have hydrolase activity.
WBGene00010795	M01A8.1	M01A8.1	Unassigned	Unassigned	Unassigned: membrane spanning domain	M01A8.1 is enriched in dopaminergic neurons, the body wall musculature, and the intestine based on tiling array, RNA-seq, and microarray studies\; is affected by several genes including daf-2, clk-1, and sir-2.1 based on microarray and RNA-seq studies\; is affected by fourteen chemicals including aldicarb, Tunicamycin, and D-glucose based on microarray and RNA-seq studies.
WBGene00015393	C03G6.5	C03G6.5	Unassigned	Unassigned	Unassigned: regulated by multiple stresses	C03G6.5 is enriched in the excretory cell, the muscular system, and the nervous system based on tiling array and RNA-seq studies\; is affected by several genes including daf-16, daf-2, and glp-1 based on microarray, tiling array, and RNA-seq studies\; is affected by four chemicals including Rotenone, Tunicamycin, and Mianserin based on RNA-seq and microarray studies\; is predicted to encode a pro…
WBGene00015913	C17F4.7	C17F4.7	Unassigned	Unassigned	Unassigned: regulated by multiple stresses	C17F4.7 is enriched in the alimentary system, the digestive tract, and the nervous system based on tiling array, RNA-seq, and microarray studies\; is affected by several genes including daf-16, daf-2, and age-1 based on microarray, proteomic, and RNA-seq studies\; is affected by twelve chemicals including cholesterol, lathosterol, and Heme based on microarray and RNA-seq studies.
WBGene00007841	C31C9.7	C31C9.7	Unassigned	Unassigned	Unassigned: regulated by multiple stresses	C31C9.7 is enriched in several tissues, including the Z1.p, the Z4.a, the intestine, the male distal tip cell, and the somatic gonad precursor based on RNA-seq and microarray studies\; is affected by several genes including daf-2, glp-1, and clk-1 based on RNA-seq and microarray studies\; is affected by five chemicals including methylmercuric chloride, Rotenone, and D-glucose based on microarray …
WBGene00016474	C36C5.5	C36C5.5	Unassigned	Unassigned	Unassigned: regulated by multiple stresses	C36C5.5 is enriched in several tissues, including the coelomocyte, the epithelial system, the muscular system, and the nervous system based on tiling array and RNA-seq studies\; is affected by several genes including daf-16, daf-2, and glp-1 based on microarray, tiling array, and RNA-seq studies\; is affected by eight chemicals including Ethanol, Rotenone, and Tunicamycin based on RNA-seq and mic…
WBGene00009898	F49E12.2	dod-23	Unassigned	Unassigned	Unassigned: regulated by multiple stresses	dod-23 is enriched in the germ line, the intestine, and the pharyngeal muscle cell based on tiling array, RNA-seq, and microarray studies\; is affected by several genes including daf-16, daf-2, and glp-1 based on microarray, RNA-seq, tiling array, and proteomic studies\; is affected by fourteen chemicals including aldicarb, Ethanol, and 1-methylnicotinamide based on microarray and RNA-seq studies.
WBGene00017431	F13H6.3	F13H6.3	Unassigned	Unassigned	Unassigned: regulated by multiple stresses	F13H6.3 is predicted to have carboxylic ester hydrolase activity.
WBGene00009785	F46C5.10	F46C5.10	Unassigned	Unassigned	Unassigned: regulated by multiple stresses	F46C5.10 is enriched in the AFD, the PLM, and the hypodermis based on tiling array and RNA-seq studies\; is affected by several genes including daf-16, daf-2, and daf-12 based on microarray and RNA-seq studies\; is affected by five chemicals including Rotenone, Tunicamycin, and stavudine based on RNA-seq and microarray studies\; is predicted to encode a protein with the following domain: Uncharac…
WBGene00019563	K09C6.9	K09C6.9	Unassigned	Unassigned	Unassigned: regulated by multiple stresses	K09C6.9 is enriched in the amphid sheath cell and the intestine based on RNA-seq and microarray studies\; is affected by several genes including daf-16, daf-2, and daf-12 based on microarray, tiling array, and RNA-seq studies\; is affected by nine chemicals including nicotinic acid, methylmercuric chloride, and Rotenone based on RNA-seq and microarray studies.
WBGene00019660	K11H12.4	K11H12.4	Unassigned	Unassigned	Unassigned: regulated by multiple stresses	K11H12.4 is enriched in the intestine, the nervous system, and the pharyngeal muscle cell based on microarray, tiling array, and RNA-seq studies\; is affected by several genes including daf-16, daf-2, and glp-1 based on microarray, proteomic, tiling array, and RNA-seq studies\; is affected by eighteen chemicals including Heme, diallyl trisulfide, and hydrogen sulfide based on microarray and RNA-s…
WBGene00019818	R02C2.7	R02C2.7	Unassigned	Unassigned	Unassigned: regulated by multiple stresses	R02C2.7 is enriched in the pharyngeal muscle cell based on tiling array and proteomic studies\; is affected by several genes including daf-16, daf-2, and daf-12 based on tiling array, RNA-seq, and microarray studies\; is affected by eight chemicals including tryptophan, Rotenone, and Tunicamycin based on microarray and RNA-seq studies\; is predicted to encode a protein with the following domains:…
WBGene00011046	R05H10.7	R05H10.7	Unassigned	Unassigned	Unassigned: regulated by multiple stresses	R05H10.7 is enriched in the intestine and the male based on RNA-seq studies\; is affected by several genes including daf-2, clk-1, and npr-1 based on RNA-seq and microarray studies\; is affected by seven chemicals including Mercuric Chloride, Tunicamycin, and multi-walled carbon nanotube based on microarray and RNA-seq studies\; is predicted to encode a protein with the following domain: Acyl-CoA…
WBGene00044514	R09E12.9	R09E12.9	Unassigned	Unassigned	Unassigned: regulated by multiple stresses	R09E12.9 is enriched in the PLM and the amphid sheath cell based on RNA-seq studies\; is affected by several genes including daf-16, daf-2, and skn-1 based on RNA-seq and microarray studies\; is affected by fifteen chemicals including hydrogen sulfide, Ethanol, and tryptophan based on microarray and RNA-seq studies\; is predicted to encode a protein with the following domains: Domain of unknown f…
WBGene00005002	C54G6.5	spp-17	Unassigned	Unassigned	Unassigned: regulated by multiple stresses	spp-17 is enriched in the DA neuron, the VA neuron, the intestine, and the pharyngeal muscle cell based on tiling array and RNA-seq studies\; is affected by several genes including daf-16, daf-2, and daf-12 based on microarray, RNA-seq, and tiling array studies\; is affected by fourteen chemicals including D-glucose, fluoranthene, and Cry5B based on RNA-seq and microarray studies\; is predicted t…
WBGene00004994	T25C12.2	spp-9	Unassigned	Unassigned	Unassigned: regulated by multiple stresses	spp-9 is enriched in the muscle cell based on RNA-seq studies\; is affected by several genes including daf-2, age-1, and daf-12 based on microarray, tiling array, and RNA-seq studies\; is affected by eight chemicals including methylmercuric chloride, Rotenone, and D-glucose based on microarray and RNA-seq studies\; is predicted to encode a protein with the following domains: Saposin B type, regio…
WBGene00011798	T16G1.4	T16G1.4	Unassigned	Unassigned	Unassigned: regulated by multiple stresses	T16G1.4 is enriched in several tissues, including the coelomocyte, the germ line, the intestine, and the nervous system based on proteomic, microarray, tiling array, and RNA-seq studies\; is affected by several genes including daf-16, daf-2, and glp-1 based on proteomic, microarray, RNA-seq, and tiling array studies\; is affected by seventeen chemicals including tryptophan, Tunicamycin, and Rifam…
WBGene00011801	T16G1.7	T16G1.7	Unassigned	Unassigned	Unassigned: regulated by multiple stresses	T16G1.7 is enriched in the germ line, the intestine, and the nervous system based on proteomic, microarray, tiling array, and RNA-seq studies\; is affected by several genes including daf-16, hsf-1, and clk-1 based on microarray and RNA-seq studies\; is affected by nineteen chemicals including Heme, 1-methylnicotinamide, and Tunicamycin based on microarray and RNA-seq studies\; is predicted to enc…
WBGene00020618	T20D4.12	T20D4.12	Unassigned	Unassigned	Unassigned: regulated by multiple stresses	T20D4.12 is enriched in the epithelial system, the muscle cell, and the nervous system based on tiling array and RNA-seq studies\; is affected by several genes including daf-16, daf-2, and age-1 based on microarray, RNA-seq, and tiling array studies\; is affected by nine chemicals including hydrogen sulfide, Ethanol, and Tunicamycin based on microarray and RNA-seq studies\; is predicted to encode…
WBGene00021768	Y51F10.7	Y51F10.7	Unassigned	Unassigned	Unassigned: regulated by multiple stresses	Y51F10.7 is enriched in the OLL, the PVD, the intestine, and the pharyngeal muscle cell based on microarray, tiling array, and RNA-seq studies\; is affected by several genes including daf-16, daf-2, and age-1 based on microarray, RNA-seq, and proteomic studies\; is affected by thirteen chemicals including cholesterol, lathosterol, and diallyl trisulfide based on microarray and RNA-seq studies.

## Sheet: Table 6
Table 6. Pathway enrichment analysis performed using MetaboAnalyst software of those differentially expressed genes in Caenorhabditis elegans after Dunaliella salina (DS) extract treatment (50 μg/mL) for 26 h.
Cells in light blue = FDR < 0.05
Pathway name	Total	Expected	Hits	Raw p	-LOG10(p)	Holm adjust	FDR	Impact	Gene names
Metabolism of xenobiotics by cytochrome P450	40	0.31232	8	2.8997e-10	9.5377	3.7696e-08	3.7696e-08	0.8	gst-6, gst-4, gst-5, ugt-15, D2063.1, sodh-2, gst-10, W01A11.1
Drug metabolism - cytochrome P450	45	0.35136	7	2.8471e-08	7.5456	3.6728e-06	1.8506e-06	0.25	gst-6, gst-4, gst-5, gst-10, D2063.1, sodh-2, ugt-15
Drug metabolism - other enzymes	57	0.44505	7	1.5599e-07	6.8069	1.9966e-05	5.6734e-06	0.28571	C52A10.2, F13H6.3, ugt-15, gst-6, gst-4, gst-5, gst-10
Sphingolipid metabolism	35	0.27328	6	1.7457e-07	6.758	2.217e-05	5.6734e-06	1.68	asah-1, asm-3, asm-2, gba-2, gba-4, spl-2
Lysosome	99	0.77299	7	7.0759e-06	5.1502	0.00089157	0.00018397	0	ctsa-1.2, gba-2, gba-4, lipl-1, asm-3, asm-2, asah-1
Retinol metabolism	22	0.17178	4	1.9606e-05	4.7076	0.0024508	0.0004248	0.75	D2063.1, sodh-2, dhrs-4, ugt-15
Glutathione metabolism	50	0.3904	5	3.2748e-05	4.4848	0.0040607	0.00060817	0.54167	gpx-1, gst-6, gst-4, gst-5, gst-10
Longevity regulating pathway - worm	83	0.64806	4	0.0035554	2.4491	0.43732	0.057775	0.051724	kgb-2, gst-6, gst-4, gst-5
Fatty acid degradation	51	0.39821	3	0.0068898	2.1618	0.84055	0.099519	0.32075	D2063.1, sodh-2, acox-1.1
Tyrosine metabolism	24	0.18739	2	0.014579	1.8363	1	0.18638	0	D2063.1, sodh-2
ABC transporters	25	0.1952	2	0.015771	1.8021	1	0.18638	0	pgp-9, pgp-1
Steroid biosynthesis	4	0.031232	1	0.030881	1.5103	1	0.33455	0.1	lipl-1
Glycolysis or Gluconeogenesis	42	0.32794	2	0.041735	1.3795	1	0.41735	0.038462	D2063.1, sodh-2
FoxO signaling pathway	59	0.46067	2	0.076519	1.1162	1	0.71053	0.05	kgb-2, mfb-1
alpha-Linolenic acid metabolism	11	0.085888	1	0.082727	1.0824	1	0.71697	0	acox-1.1
Apoptosis - multiple species	13	0.1015	1	0.097043	1.013	1	0.78847	0	kgb-2
Peroxisome	76	0.59341	2	0.11767	0.92934	1	0.89982	0	acox-1.1, dhrs-4
Arachidonic acid metabolism	18	0.14054	1	0.1319	0.87977	1	0.95259	0	gpx-1
Porphyrin and chlorophyll metabolism	21	0.16397	1	0.15218	0.81763	1	0.97768	0.090909	ugt-15
Ascorbate and aldarate metabolism	21	0.16397	1	0.15218	0.81763	1	0.97768	0.66667	ugt-15
Pentose and glucuronate interconversions	22	0.17178	1	0.15884	0.79903	1	0.97768	0.2	ugt-15
Fatty acid elongation	23	0.17958	1	0.16545	0.78132	1	0.97768	0.054054	stdh-2
beta-Alanine metabolism	27	0.21082	1	0.1914	0.71807	1	1	0.1	acox-1.1
Mitophagy - animal	29	0.22643	1	0.20407	0.69021	1	1	0	kgb-2
AGE-RAGE signaling pathway in diabetic complications	29	0.22643	1	0.20407	0.69021	1	1	0.2	kgb-2
Propanoate metabolism	33	0.25766	1	0.22886	0.64043	1	1	0.28571	acox-1.1
ErbB signaling pathway	38	0.2967	1	0.2588	0.58704	1	1	0.064516	kgb-2
Wnt signaling pathway	77	0.60121	1	0.45683	0.34025	1	1	0.04878	kgb-2
MAPK signaling pathway	79	0.61683	1	0.46547	0.33211	1	1	0.11538	kgb-2
Axon regeneration	86	0.67149	1	0.49469	0.30567	1	1	0.048387	kgb-2
Autophagy - animal	90	0.70272	1	0.51069	0.29185	1	1	0.026667	kgb-2
Endocytosis	105	0.81984	1	0.56645	0.24684	1	1	0.011364	cav-2
Protein processing in endoplasmic reticulum	136	1.0619	1	0.66294	0.17852	1	1	0.012821	kgb-2

## Sheet: Table 7
Table 7. Peak height and relative standard deviation of the internal standards included during sample preparation and analysis for each analytical technique.
CSH-QTOF MS/MS (+)
Average Rt(min)	Average Mz	Metabolite name	Adduct type	Control-1	Control-2	Control-3	Control-4	Control-5	DS-Treated-1	DS-Treated-2	DS-Treated-3	DS-Treated-4	DS-Treated-5	Not Induced-1	Not Induced-2	Not Induced-3	Not Induced-4	Not Induced-5	Average	Standard Deviation	RSD (%)
0.751	341.28	1_CUDA iSTD	[M+H]+	55838	63583	52292	61864	56310	56455	59609	70548	47933	69575	54285	72541	58967	41150	35220	57078	10351.8	18.1363
1.893	510.357	1_LPC 17:0; iSTD	[M+H]+	49335	60514	46498	59539	56549	54284	59560	68670	39283	60238	42301	66754	54428	34782	29868	52173.5	11528.6	22.0966
3.06133	362.32739_345.29974_367.28253	1_MG 17:0/0:0/0:0; iSTD	[M+NH4]+_[M+H]+_[M+Na]+	13289	17845	12857	16301	15494	13183	15033	19567	11145	16175	12514	19511	15379	10183	8241	14447.8	3261.67	22.5756
3.212	437.26541_421.29294_416.33731	1_DG 18:1/2:0/0:0; iSTD	[M+K]+_[M+Na]+_[M+NH4]+	71820	98276	78609	66989	90988	62946	72179	105047	68996	89723	65470	112347	63011	58409	50895	77047	18158.8	23.5685
6.03067	552.53601_534.52576_574.51843	1_Cer d18:1/17:0; iSTD	[M+H]+_[M+H-H2O]+_[M+Na]+	80192	90612	74164	87674	83715	84668	85729	102537	65867	89921	66483	104284	96914	58087	52862	81580.6	15394.3	18.87
11.13	890.7644_874.78741_869.83429	1_TG d5 17:0/17:1/17:0; iSTD	[M+Na]+_[M+NH4]+_[M+H]+	35587	46501	25575	50723	37691	41539	39318	43243	25074	41535	52599	72279	55949	32652	36167	42428.8	12141.6	28.6164
11.8316	1436.31812_1431.3606_1076.0155_729.65161_724.69983	1_CE 22:1; iSTD	[2M+Na]+_[2M+NH4]+_[M+H]+_[M+Na]+_[M+NH4]+	21825	24799	21400	26508	23507	24190	22180	23442	21753	24535	25858	29031	24434	23952	21767	23945.4	2096.81	8.75663
CSH-QTOF MS/MS (-)
Average Rt(min)	Average Mz	Metabolite name	Adduct type	Control-1	Control-2	Control-3	Control-4	Control-5	DS-Treated-1	DS-Treated-2	DS-Treated-3	DS-Treated-4	DS-Treated-5	Not Induced-1	Not Induced-2	Not Induced-3	Not Induced-4	Not Induced-5	Average	Standard Deviation	RSD (%)
0.585	339.266	1_CUDA iSTD	[M-H]-	14768	17992	19808	16511	20573	15408	19513	18225	18669	20938	21660	16111	26225	16355	20097	18856.9	2944.66	15.6159
1.819	568.364	1_LPC 17:0; iSTD	[M+CH3COO]-	12814	15116	13192	14129	15234	13662	14887	13670	11170	13701	14754	12212	15949	11845	12711	13669.7	1367.64	10.0048
2.412	258.252	1_FA 16:0-d3; iSTD	[M-H]-	67314	82513	70777	74020	82943	67154	80449	70231	58070	76785	75276	63155	92007	67238	70251	73212.2	8724.71	11.917
3.093	403.308	1_MG 17:0/0:0/0:0; iSTD	[M+Hac-H]-	56891	71575	63340	64996	72804	59868	64513	62894	54808	67992	63539	57024	74561	54472	64239	63567.7	6292.25	9.8985
5.171	749.535	1_PG 17:0/17:0; iSTD	[M-H]-	298528	355428	326287	298910	363834	275716	337113	288783	240383	297697	307055	280187	367726	274525	315059	308482	36173.7	11.7264
6.072	610.5426_586.49841	1_Cer d18:1/17:0; iSTD	[M+CH3COO]-_[M-H2O-H]-	223552	268317	237381	247426	282278	235232	251746	248562	219641	249930	256631	221415	290835	214900	240704	245903	22333.3	9.08216
HILIC-QTOF MS/MS (+)
Average Rt(min)	Average Mz	Metabolite name	Adduct type	Control-1	Control-2	Control-3	Control-4	Control-5	DS-Treated-1	DS-Treated-2	DS-Treated-3	DS-Treated-4	DS-Treated-5	Not Induced-1	Not Induced-2	Not Induced-3	Not Induced-4	Not Induced-5	Average	Standard Deviation	RSD (%)
1.211	341.28	1_CUDA iSTD	[M+H]+	302806	283326	278754	306197	266893	270014	267815	287939	300435	285643	243751	269854	248985	302483	284584	279965	19005.3	6.78844
5.345	113.164	1_D9-Choline iSTD	[M+H]+	38565	46043	38344	41846	35456	35147	33012	39033	36105	37067	49174	43279	36880	37764	30201	38527.7	4896.23	12.7083
7.072	380.218	1_Val-Tyr-Val iSTD	[M+H]+	29649	25282	24579	28989	27430	36700	26951	25399	33125	28554	26495	31264	23801	27452	31703	28491.5	3527.24	12.38
7.614	158.109	1_D8-Methionine iSTD	[M+NH4]+	43584	38102	37836	36964	37694	44146	38341	42524	43004	41348	37139	41848	37125	33777	35940	39291.5	3166.38	8.0587
8.253	93.0738	1_D3-DL-Alanine iSTD	[M+H]+	5149	5339	4803	6358	4952	4550	4033	4611	5098	5648	4557	5839	3867	5296	4482	4972.13	669.166	13.4583
8.963	151.079	1_D3-DL-Glutamic acid iSTD	[M+H]+	36199	33192	28937	33437	32687	30764	28332	29609	29743	33170	38285	36913	33219	29860	29313	32244	3095.67	9.60076
9.654	177.113	1_15N2-L-Arginine iSTD	[M+H]+	19520	19308	16578	20475	18694	17673	15666	18548	16508	17798	23629	21087	20403	16339	17578	18653.6	2142.95	11.4881
HILIC-QTOF MS/MS (-)
Average Rt(min)	Average Mz	Metabolite name	Adduct type	Control-1	Control-2	Control-3	Control-4	Control-5	DS-Treated-1	DS-Treated-2	DS-Treated-3	DS-Treated-4	DS-Treated-5	Not Induced-1	Not Induced-2	Not Induced-3	Not Induced-4	Not Induced-5	Average	Standard Deviation	RSD (%)
1.208	339.264	1_CUDA iSTD	[M-H]-	30364	30871	32559	34099	30300	30972	32222	32658	32895	33780	27834	29927	27861	35704	29530	31438.4	2251.06	7.16022
7.076	378.204	1_Val-Tyr-Val iSTD	[M-H]-	10316	6256	6225	6053	10555	11955	8890	7322	5703	6975	6939	8655	12471	8655	10395	8491	2223.08	26.1816
7.609	156.094	1_D8-Methionine iSTD	[M-H]-	2479	1771	1779	1713	2645	3003	2077	2428	1986	1865	1852	2512	2728	1995	2431	2217.6	408.152	18.4051
8.962	149.064	1_D3-DL-Glutamic acid iSTD	[M-H]-	15799	10124	7642	9604	12688	14563	10756	10874	7990	11729	12333	12622	13902	9373	9929	11328.5	2348.84	20.7338
9.655	175.098	1_15N2-L-Arginine iSTD	[M-H]-	1034	748	584	906	1284	1211	906	827	570	922	868	924	1062	467	710	868.2	229.307	26.4117
GC-QTOF MS
Average Rt(min)	Average RI	Metabolite name		Control-1	Control-2	Control-3	Control-4	Control-5	DS-Treated-1	DS-Treated-2	DS-Treated-3	DS-Treated-4	DS-Treated-5	Not Induced-1	Not Induced-2	Not Induced-3	Not Induced-4	Not Induced-5	Average	Standard Deviation	RSD (%)
7.424	262043	C08 FAME iSTD		61429.6	52468	49802.5	62635.9	68023.2	66083	68772.3	64859.8	59740.4	70159.2	54114.2	66233.4	57489.7	55708.9	64532.2	61470.2	6331.72	10.3005
8.739	322523	C09 FAME iSTD		166889	158007	157699	161577	173778	172571	168527	173208	168950	174663	149565	171082	160334	154333	163061	164950	7815.5	4.73811
10.088	380608	C10 FAME iSTD		270112	317754	321360	210313	274247	277047	251116	320707	311266	248845	284137	320735	280019	280846	275757	282951	31776	11.2302
12.645	487213	C12 FAME iSTD		343475	367523	363249	332762	355980	357180	355819	366014	364395	345843	343728	364106	357575	353304	342370	354222	10426.4	2.94346
14.979	582564	C14 FAME iSTD		371530	365770	387874	378388	357197	356266	363125	383174	366183	347356	351969	351431	353396	359670	367021	364023	12059.9	3.31295
17.102	668763	C16 FAME iSTD		373435	376344	374651	386746	364216	359613	380547	369151	370530	359517	352062	366444	354837	378930	362399	368628	9968.44	2.7042
19.039	747381	C18 FAME iSTD		129226	139468	143670	122513	133659	127643	133038	145571	142162	125398	133978	139602	134208	131494	132156	134252	6730.74	5.01349
20.819	819668	C20 FAME iSTD		113293	124164	118624	108411	111620	113614	114852	123968	119349	114295	117564	118352	117733	116300	111310	116230	4428.34	3.80998
22.463	886536	C22 FAME iSTD		85876.5	101883	96061.7	80143.3	85623.2	83947.3	85850.7	92613	97126.1	87348.6	86553.9	94165.8	87388.7	89286.1	84931.3	89253.3	5877.6	6.5853
23.989	948721	C24 FAME iSTD		55920.7	61992.2	62452.4	51901.9	57237.8	55096.1	53788	56566	60835.7	56101.3	54705.8	57992	57872.9	57093.5	53334.4	56859.4	3066.78	5.39362
25.412	1.0069e+06	C26 FAME iSTD		46600.1	48594.2	48575.8	41899.5	44610.2	47308.5	41539.1	44381.2	47297.5	45189.7	43284.1	47773	48568.2	43984.2	46678.3	45752.2	2386.88	5.21698
26.745	1.0617e+06	C28 FAME iSTD		32468	33907.6	33984.5	27462.7	29939.3	30202.1	29902.2	32321.1	32774.7	31426.4	27839.5	32085.7	34094.3	32147.7	29782.6	31355.9	2099.56	6.69589

## Sheet: Table 8
Table 8. Annotated compounds and their peak height in Caenorhabditis elegans after CSH-Q-TOF MS/MS ESI (+) analysis in Control, DS-Treated (50 μg/mL) and Not Induced samples.
Average Rt(min)	Metabolite name	Average Mz	MSI Level	MSI Level	Adduct type	Molecular Formula	INCHIKEY	SMILES	KEGG ID	PubChemID	Control-1	Control-2	Control-3	Control-4	Control-5	DS-Treated-1	DS-Treated-2	DS-Treated-3	DS-Treated-4	DS-Treated-5	Not Induced-1	Not Induced-2	Not Induced-3	Not Induced-4	Not Induced-5	RSD QC (%)
0.45	NAE 4:0	132.102	2b	m/z, MS/MS	[M+H]+	C6H13NO2	ZWHVMTQUUANYQJ-UHFFFAOYSA-N	O=C(NCCO)CCC		252506	2920.46	1880.39	3067.08	4099.08	3774.6	3054.13	2526.02	1872.5	2503.41	2482.56	2739.6	1848.14	1865.67	3494.38	1862.59	5.63951
0.479	NAE 19:3	336.289	2b	m/z, MS/MS	[M+H]+	C21H37NO2	GGIIXZZBEAJRDM-UHFFFAOYSA-N	O=C(NCCO)CCCCCCCCC=CCC=CCC=CCC			1905.84	2183.45	2862.22	2751.62	1771.31	5439.28	3696.75	2849.09	3602.27	4253.88	1735.6	630.977	1458.63	1445.43	1303.2	6.5386
0.926	NAE 12:0	244.228	2b	m/z, MS/MS	[M+H]+	C14H29NO2	QZXSMBBFBXPQHI-UHFFFAOYSA-N	CCCCCCCCCCCC(=O)NCCO		8899	6704.82	8090.26	12175.7	10766.1	10075.2	8676.04	8565.79	11530.1	12408	10120.7	887.257	2575.77	1732.03	3592.01	2940.82	3.76983
0.9585	LPC 20:5	542.3239/564.3085	2a	m/z, RT	[M+H]+/[M+Na]+	C28H48NO7P	PDIGSOAOQOXRDU-WJPZTBRDSA-N	CC/C=C\C/C=C\C/C=C\C/C=C\C/C=C\CCCC(=O)OC[C@H](COP(=O)([O-])OCC[N+](C)(C)C)O		11757087	68315.8	56376.2	74127.1	103997	115025	99778	90760.7	89437.4	85701.7	78435.3	23588.6	42434.9	64276.8	57855.1	50899.9	2.59079
0.991	LPC 14:0	468.309	1	m/z, RT, MS/MS	[M+H]+	C22H46NO7P	VXUOFDJKYGDUJI-OAQYLSRUSA-N	CCCCCCCCCCCCCC(=O)OC[C@H](COP(=O)([O-])OCC[N+](C)(C)C)O		460604	3462.6	2478.29	3314.87	5248.06	6169.2	3555.38	3372.2	3654.78	3481.07	3115.1	762.73	650.621	704.878	916.705	865.424	4.48401
1.001	LPC 18:3	518.324	1	m/z, RT, MS/MS	[M+H]+	C26H48NO7P	WKQNRCYKYCKESD-YVHLTTHBSA-N	CC/C=C\C/C=C\C/C=C\CCCCCCCC(=O)OC[C@H](COP(=O)([O-])OCC[N+](C)(C)C)O		24779469	8227.19	5265.1	7099.95	13512.4	15238.8	8755.45	8514.95	8005.9	8188.94	7973.35	3268.84	4769.65	5981.15	6981.16	5978.92	7.09534
1.063	NAE 14:1	270.243	2b	m/z, MS/MS	[M+H]+	C16H31NO2	MCFXKJXQXMJHJS-UHFFFAOYSA-N	O=C(NCCO)CCCCCCCC=CCCCC		85739057	18647.6	25174.5	36878.2	26070.2	28164.7	32378.6	33210.5	37839.6	36141.2	39521.8	4025.35	40044.6	29217.7	48454.8	48340.1	2.34723
1.096	NAE 13:0	258.243	2b	m/z, MS/MS	[M+H]+	C15H31NO2	QIGYRHZXILJBGB-UHFFFAOYSA-N	O=C(NCCO)CCCCCCCCCCCC		14455156	5589.7	6646.19	8381.8	8168.45	9291.64	7873.05	8261.57	10757.3	11283.5	9779.64	1304.42	4204.68	3341.11	5899.62	5295.91	6.12566
1.104	LPC 16:1	494.325	1	m/z, RT, MS/MS	[M+H]+	C24H48NO7P	LFUDDCMNKWEORN-ZXEGGCGDSA-N	CCCCCC/C=C\CCCCCCCC(=O)OC[C@H](COP(=O)([O-])OCC[N+](C)(C)C)O		24779461	4825.42	4442.66	5557.63	8954.24	8837.61	5703.3	5906.04	5883.94	5414.85	5556.86	1500.55	3615.35	3588.54	4451.66	4763.88	6.70473
1.11	LPE 20:4	502.294	2a	m/z, RT	[M+H]+	C25H44NO7P	JPNPIRVRGLGTRE-YSKCIPFOSA-N	CC/C=C\C/C=C\C/C=C\C/C=C\CCCCCCC(=O)OC[C@H](COP(=O)(O)OCCN)O		53480952	1510.92	1462.33	1518.91	3715.63	3483.87	2971.75	2517.42	2942.5	1457.07	2109.45	1052.26	2173.45	2730.16	2168.14	1520.07	10.5004
1.133	SPB 17:0;2O	288.29	2b	m/z, MS/MS	[M+H]+	C17H37NO2	KFQUQCFJDMSIJF-UHFFFAOYSA-N	OCC(N)C(O)CCCCCCCCCCCCCC		73193342	20198.2	24056.3	27120.9	23125.5	24542.4	21836.5	20765.8	18159.2	21105.9	20980.8	1877.25	9183.34	6290.44	9648.86	9522.7	3.64482
1.135	LPC 20:4	544.34	1	m/z, RT, MS/MS	[M+H]+	C28H50NO7P	GOMVPVRDBLLHQC-VEJNOCSESA-N	CC/C=C\C/C=C\C/C=C\C/C=C\CCCCCCC(=O)OC[C@H](COP(=O)([O-])OCC[N+](C)(C)C)O		53480469	21068.2	19337.9	22659.7	36173.4	40967.1	29490.2	29233	30897.3	27827	26388	7101.17	11499	14354.2	13478	13609.7	5.68744
1.151	NAE 18:4	320.259	2b	m/z, MS/MS	[M+H]+	C20H33NO2	BSEHZAIYCIVZNE-UHFFFAOYSA-N	O=C(NCCO)CCCCC=CCC=CCC=CCC=CCC		5283448	7045.08	7584.56	9598.3	10195	10833.9	7369.82	8044.16	11319.9	11086.9	8932.36	164.999	2307.82	1816.03	3234.46	2894.2	4.19588
1.172	LPC 15:0	482.324	2a	m/z, RT	[M+H]+	C23H48NO7P	RJZVWDTYEWCUAR-JOCHJYFZSA-N	CCCCCCCCCCCCCCC(=O)OC[C@H](COP(=O)([O-])OCC[N+](C)(C)C)O		24779458	8413.19	7063.34	8716.41	14473.7	17665.3	10576.8	10695.3	11001.5	10370.5	10039.1	1539.47	2079.16	1761.05	2364.67	2444.27	3.77042
1.218	LPE 18:2	478.294	2a	m/z, RT	[M+H]+	C23H44NO7P	DBHKHNGBVGWQJE-USWSLJGRSA-N	CCCCC/C=C\C/C=C\CCCCCCCC(=O)OC[C@H](COP(=O)(O)OCCN)O		52925130	3262.49	3427.61	3442.67	8395.27	9291.64	5716.2	4227.76	4969.99	5724.58	4587.15	1880.36	4894.59	5326.68	5198.47	4055.53	4.19831
1.224	NAE 16:2	296.259	2b	m/z, MS/MS	[M+H]+	C18H33NO2	KULZUVXNSCAVNT-UHFFFAOYSA-N	O=C(NCCO)CCCCCCCC=CCC=CCCC			8301.24	9544.37	12688.8	12352.6	3806.47	13319.3	13506	15685.9	16865.4	15099.4	1248.39	5853.23	4809.67	8519.14	7248.69	10.0966
1.254	LPC 18:2	520.34	1	m/z, RT, MS/MS	[M+H]+	C26H50NO7P	SPJFYYJXNPEZDW-FTJOPAKQSA-N	CCCCC/C=C\C/C=C\CCCCCCCC(=O)OC[C@H](COP(=O)([O-])OCC[N+](C)(C)C)O		11005824	17997.9	12006.2	7855.01	33745.8	35409.2	21570.5	21146.6	19626.2	19554.6	18272.8	6350.89	7686.44	11925.7	12414.2	11501.8	4.12133
1.332	NAE 15:1	284.263	2b	m/z, MS/MS	[M+H]+	C17H33NO2	VKKPIQNUUAJFBT-UHFFFAOYSA-N	O=C(NCCO)CCCCCCCC=CCCCCC			62753.4	55394	73260.8	84683.2	94493.6	54347.1	57537.7	77268.3	72905.9	61455.8	10673.5	14579.3	14413.7	28940.2	19434.5	2.52253
1.387	NAE 20:5	346.274	2b	m/z, MS/MS	[M+H]+	C22H35NO2	OVKKNJPJQKTXIT-UHFFFAOYSA-N	O=C(NCCO)CCCC=CCC=CCC=CCC=CCC=CCC		54171584	27554.4	28380.3	35026.6	38714.4	41134.3	26405.3	25397.8	32126.6	33896.4	24177.5	1597.06	14301.9	10807.6	19427	16797.7	5.39589
1.406	NAE 14:0	272.259	2b	m/z, MS/MS	[M+H]+	C16H33NO2	JHIXEZNTXMFXEK-UHFFFAOYSA-N	O=C(NCCO)CCCCCCCCCCCCC		8890	16750.6	17364.4	21575.9	26183.6	29835.4	16688.1	16343.3	21358.6	21009	18101.8	1793.19	5212.04	4170.46	6872.12	6068.1	7.14678
1.416	LPC 17:1	508.34	1	m/z, RT, MS/MS	[M+H]+	C25H50NO7P	LPMGFNAQZPADDZ-FJIRUFBNSA-N	CCCCCCC/C=C\CCCCCCCC(=O)OC[C@H](COP(=O)([O-])OCC[N+](C)(C)C)O		24779451	19926.7	13193.8	17466	31472.2	38330.5	15863.2	16216.6	17114.7	17447.1	14441.6	3717.14	2834.29	3005.09	4397.14	3126.27	8.29958
1.45	LPC 20:3	546.357	1	m/z, RT, MS/MS	[M+H]+	C28H52NO7P	BBNHCUBQEQJHIG-FZZJNMCHSA-N	CCCCC/C=C\C/C=C\C/C=C\CCCCCCC(=O)OC[C@H](COP(=O)([O-])OCC[N+](C)(C)C)O		52924055	6503.83	5462.27	6877.53	11335.9	12586.3	7417.46	7966.74	8068.53	7103.54	6773.36	3296.86	4051.45	5068.55	5453.32	4902.72	6.73571
1.471	NAE 18:3	322.276	2b	m/z, MS/MS	[M+H]+	C20H35NO2	HBJXRRXWHSHZPU-UHFFFAOYSA-N	O=C(NCCO)CCCCCCCC=CCC=CCC=CCC		53394360	16315.1	17880.2	21325.2	26315.9	28081	13646.8	15058.4	17645.5	19269.1	16297.5	716.032	7746.95	5845.98	10357.6	9473.05	3.26913
1.526	LPC 16:0	496.341	2a	m/z, RT	[M+K]+	C24H50NO7P	ASWBNKHCZGQVJV-HSZRJFAPSA-N	CCCCCCCCCCCCCCCC(=O)OC[C@H](COP(=O)([O-])OCC[N+](C)(C)C)O		460602	4758.43	3921.44	4858.17	8726.06	9412.12	5594.12	5542.38	5849.98	5670.72	5224.55	1654.66	2604.84	2357.48	3134.29	2910.42	6.793
1.534	LPE 16:0	454.293	2b	m/z, MS/MS	[M+H]+	C21H44NO7P	CKPBBEOJHAPPBT-HXUWFJFHSA-N	CCCCCCCCCCCCCCCC(=O)O[C@H](CO)COP(=O)(O)OCCN		53480922	4701.13	4370.55	5175.22	7691.84	7717.48	4142.98	4046.32	4081.5	4019.73	4080.92	1800.98	1352.32	2211.62	2530.77	1531.21	7.07827
1.573	NAE 16:1	298.276	2b	m/z, MS/MS	[M+H]+	C18H35NO2	WFRLANWAASSSFV-UHFFFAOYSA-N	O=C(NCCO)CCCCCCCC=CCCCCCC		54428293	51614.6	55205.1	65126.8	82806.5	88812.2	53399.2	55075.8	65924	63638.3	57638.2	2579.27	28153.5	21884.8	34189.4	33179	6.38333
1.658	LPC 18:1	522.3559/544.3375	2a	m/z, RT	[M+H]+/[M+Na]+	C26H52NO7P	YAMUFBLWGFFICM-PTGWMXDISA-N	CCCCCCCC/C=C\CCCCCCCC(=O)OC[C@H](COP(=O)([O-])OCC[N+](C)(C)C)O		16081932	51892.2	43114	55022.2	95310.3	112777	72729.5	72937	67725.3	65430.7	63310.7	14617.9	30691.6	32328.2	39417	36264.7	6.21218
1.663	NAE 15:0	286.275	2b	m/z, MS/MS	[M+H]+	C17H35NO2	UHPXXKLAACDXGS-UHFFFAOYSA-N	O=C(NCCO)CCCCCCCCCCCCCC		14455157	3595.71	4009.07	4938.16	7519.02	8798.78	4685.92	4768.15	5479.51	5484.88	4796.06	350.233	1454.47	1077.55	1681.26	1883.87	5.74454
1.666	LPE 18:1	480.309	2b	m/z, MS/MS	[M+H]+	C23H46NO7P	PYVRVRFVLRNJLY-UHFFFAOYSA-N	CCCCCCCCC=CCCCCCCCC(=O)OCC(COP(=O)(O)OCCN)O		74413339	14188.9	13361.7	16329.5	25662.4	22939.4	19187.3	18134.9	13981.1	14770	14808.9	4247.94	4269.9	9801.85	7248.69	5059.79	5.31515
1.794	NAE 18:2	324.29	2b	m/z, MS/MS	[M+H]+	C20H37NO2	KQXDGUVSAAQARU-UHFFFAOYSA-N	O=C(NCCO)CCCCCCCC=CCC=CCCCCC		2183	6591.1	6133.19	7290.18	11146.9	12077.5	8593.66	7045.48	9330.66	9775.29	6991.98	627.306	2749.42	2036.74	3862.08	3735.31	4.29037
1.865	LPC 20:2	548.371	2a	m/z, RT	[M+K]+	C28H54NO7P	YYQVCMMXPIJVHY-ZOIJLGJPSA-N	CCCCC/C=C\C/C=C\CCCCCCCCCC(=O)OC[C@H](COP(=O)([O-])OCC[N+](C)(C)C)O		52924053	1728.65	1973.5	2026.19	3253.88	3464.95	3219.89	2945.2	3104.91	2892.59	2994.62	1150.32	946.858	1089.01	1188.04	973.855	7.54476
1.872	ACar 18:1	426.358	1	m/z, RT, MS/MS	[M]+	C25H47NO4	HITOYGLMAFIRNI-YSESTWPTSA-N	CCCCCC/C=C/CCCCCCCCCC(=O)O[C@@H](CCC(=O)[O-])[N+](C)(C)C		53477830	4750.49	9432.09	8608.13	3499.61	3418.15	6559.89	6264.21	5002.89	4675.55	5992.16	1919.28	2560.05	2650.74	2241.68	2733.08	5.81481
2.013	NAE 17:1	312.29	2b	m/z, MS/MS	[M+H]+	C19H37NO2	IDVOELKLEVHJTQ-UHFFFAOYSA-N	O=C(NCCO)CCCCCCCC=CCCCCCCC		102427687	7728.26	5113.58	6203.43	13935	14346.7	4435.79	4833.06	6916.79	6688.78	4382.13	443.629	740.199	565.888	1175.36	665.789	2.51615
2.157	LPC 19:1	536.372	2b	m/z, MS/MS	[M+H]+	C27H54NO7P	VRVDEVSSPPTZQJ-JKCKFMQZSA-N	CCCCCCCCC/C=C\CCCCCCCC(=O)OC[C@H](COP(=O)([O-])OCC[N+](C)(C)C)O		52924049	10288.2	8603.26	10911.4	18451.2	24010.7	9112.77	9399.45	10312.6	10256	8519.41	2895.26	2837.43	2989.81	3699.79	2685.45	5.16026
2.339	LPC 18:0	524.371	2a	m/z, RT	[M+H]+	C26H54NO7P	IHNKQIMGVNPMTC-RUZDIDTESA-N	CCCCCCCCCCCCCCCCCC(=O)OC[C@H](COP(=O)([O-])OCC[N+](C)(C)C)O		497299	4025.89	3588.27	4422.1	5986.59	6689.94	3954.39	4031.46	4568.73	4438.54	3825.38	1176.78	1458.4	1447.18	2221.39	1695.38	4.81241
2.345	LPE 18:0	482.324	1	m/z, RT, MS/MS	[M+H]+	C23H48NO7P	BBYWOYAFBUOUFP-UHFFFAOYSA-N	CCCCCCCCCCCCCCCCCC(=O)OCC(COP(=O)(O)OCCN)O		45479288	9099.01	8594.13	9307.59	12337.7	13094.1	7127.63	6584.07	6265.03	6318.45	6306.97	3071.15	2402.11	3609.92	3338.43	2749.29	6.23637
2.477	LPC 20:1	550.385	2a	m/z, RT	[M+H]+	C28H56NO7P	GJTDRNFWIDPARY-GTPZACKGSA-N	CCCCCCCCCC/C=C\CCCCCCCC(=O)OC[C@H](COP(=O)([O-])OCC[N+](C)(C)C)O		24779475	1041.95	1232.3	1509.15	2345.22	1842.99	1738.98	1707.21	1776.97	1629.44	1542.01	540.137	672.623	835.468	1105.62	867.451	7.63443
2.722	LPE O-18:1	466.329	2b	m/z, MS/MS	[M+H]+	C23H48NO6P	CDONWGCJDDHTLP-DJYGDJEFSA-N	CCCCCCCC/C=C\CCCCCCCCOC[C@H](COP(=O)(O)OCCN)O		42607468	5580	5584.59	6222.94	8611.3	8025.14	5876.01	5981.11	5966.74	5945.43	5290.63	2015.79	2025.73	3452.6	2665.16	2000.41	12.8639
2.916	NAE 19:1	340.321	2b	m/z, MS/MS	[M+H]+	C21H41NO2	DZYRQNALEUIRMW-UHFFFAOYSA-N	O=C(NCCO)CCCCCCCC=CCCCCCCCCC			5885.89	1727.95	2384.21	3386.19	2424.47	2064.54	1574.27	2363.98	1597.12	1795.61	3161.44	1498.47	1512.85	1993.17	1328.54	7.0078
3.016	NAE 18:1	326.306	2b	m/z, MS/MS	[M+H]+	C20H39NO2	BOWVQLFMWHZBEF-UHFFFAOYSA-N	O=C(NCCO)CCCCCCCC=CCCCCCCCC		4383	27769.5	209.034	61229.5	469.854	219.049	201.491	92.2818	284.484	211.423	211.819	432.732	124.938	203.139	266.263	109.445	5.04423
3.545	DG 22:1	449.324	2b	m/z, MS/MS	[M+Na]+	C25H46O5	WFXPJEYNIPQUAQ-KTKRTIGZSA-N	O=C(OCC(OC(=O)CCCCCCCC=CCCCC)CO)CCCCCCC		138287395	1904.96	5602.84	1522.81	1869.97	1856.93	4630.33	1697.83	3733.33	1005.94	1268.97	1600.18	960.216	1076.79	1474.59	1654.84	9.5734
3.553	NAE 20:1	354.337	2b	m/z, MS/MS	[M+H]+	C22H43NO2	YDKRGMXLBRWZJR-KTKRTIGZSA-N	C(C/C=C\CCCCCCCC)CCCCCCCC(=O)NCCO		5283452	18181.3	234.593	33521.4	307.836	260.867	195.536	125.128	218.671	234.316	118.541	474.76	179.157	206.958	204.135	150.993	4.37241
3.595	PC 38:10	798.509	2b	m/z, MS/MS	[M+H]+	C46H72NO8P	MWWKRUBBJRBVDF-USYZEHPZSA-O	CCCC=CCC=CCC=CCC=CCC=CCC(=O)OC[C@H](COP(=O)(O)OCC[N+](C)(C)C)OC(=O)CC=CCC=CCC=CCC=CCC=CCCC		154573135	2016.91	2068.43	2716.87	1771.41	1769.31	2087.37	2166.28	2057.2	1993.03	1875.28	1861.68	5130.32	3905.47	4632.97	5466.16	7.87103
3.779	PC 38:9	800.524	2b	m/z, MS/MS	[M+H]+	C46H74NO8P	ANDXKVCRTXLVGR-UHFFFAOYSA-N	O=C(OCC(OC(=O)CCCCCC=CCC=CCC=CCC=CCC=CCC)COP(=O)([O-])OCC[N+](C)(C)C)CCC=CCC=CCC=CCC=CCC		52922927	26799	28738.1	32364.4	24882	24819.2	23271.8	27024.5	25147.1	22816.2	28669.5	27469.2	46752.8	40440.8	41398.8	41431.9	5.02804
3.903	DG 42:4	723.59	2b	m/z, MS/MS	[M+Na]+	C45H80O5	KHCHWADDLRQETR-VYJLZWQBSA-N	CCCCCCCCCCCCCCCCCCCCCC(=O)OCC(CO)OC(=O)CCCC=CCC=CCC=CCC=CCCCCC		53478376	17503.4	1885.87	2390.06	3294.38	2020.23	2035.76	1442.88	1683.55	1423.4	1394.32	4699.35	1243.88	1069.92	2657.56	1404.54	3.98877
3.918	PC 36:7	776.524	2b	m/z, MS/MS	[M+H]+	C44H74NO8P	KUUJZWJIEPLPJU-UHFFFAOYSA-N	O=C(OCC(OC(=O)CCCCCCCC=CCC=CCC=CCC=CCC)COP(=O)([O-])OCC[N+](C)(C)C)CCCCC=CCC=CCC=CCC		52922849	16210.2	17227.5	19444.4	12898	13951.4	13737.1	16310.4	13319.8	12799.8	16607.4	19409.1	40555.4	36874.4	34455.7	38846.8	3.78034
3.925	PC 33:5	738.507	2b	m/z, MS/MS	[M+H]+	C41H72NO8P	PTTISATZRVIOBY-UHFFFAOYSA-N	O=C(OCC(OC(=O)CCCCCC=CCC=CCC=CCC=CCC=CCC)COP(=O)([O-])OCC[N+](C)(C)C)CCCCCCCCCC		138239483	2826.14	3800.04	3709.96	3052.7	3021.87	3492.85	3738.2	3732.27	3429.9	3502.79	2422.06	2911.29	2520.91	2807.17	2785.77	5.12699
3.929	PC 39:9	814.539	2b	m/z, MS/MS	[M+H]+	C47H76NO8P	HFQOHFIVVRPSHG-UHFFFAOYSA-N	CCC=CCC=CCC=CCC=CCC=CCC=CCCCC(=O)OCC(COP(=O)([O-])OCC[N+](C)(C)C)OC(=O)CCCCCCCC=CC=CC=CCC		134778760	10815.3	16165	17899.1	12204.1	12538.5	33210.4	33452.9	34390.8	33212.3	29896.6	9064.03	13284.3	11696.5	11545.7	11754.2	8.49106
3.9335	PC 40:10|PC 20:5_20:5	848.5216/826.5417	1	m/z, RT, MS/MS	[M+Na]+/[M+H]+	C48H76NO8P	WAIHGVAZVKEQGR-YWTDJUEZSA-N	[C@](COP(=O)([O-])OCC[N+](C)(C)C)([H])(OC(CCC/C=C\C/C=C\C/C=C\C/C=C\C/C=C\CC)=O)COC(CCC/C=C\C/C=C\C/C=C\C/C=C\C/C=C\CC)=O		52923375	1.57563e+06	1.76183e+06	1.92754e+06	1.23503e+06	1.31889e+06	1.62248e+06	1.68853e+06	1.61679e+06	1.56479e+06	1.66329e+06	983546	1.35647e+06	1.30545e+06	1.22643e+06	1.29655e+06	4.82496
4.023	PE 40:10	784.492	2b	m/z, MS/MS	[M+H]+	C45H70NO8P	IHTIZXOEIOXSDI-UHFFFAOYSA-N	O=C(OCC(OC(=O)CCCC=CCC=CCC=CCC=CCC=CCC)COP(=O)(O)OCCN)CCCC=CCC=CCC=CCC=CCC=CCC		52924686	6223.51	6367.78	6804.36	5318.27	6005.91	5525.63	7271.49	6811.7	7196.46	7084.29	5603.73	7161.55	6434.78	7779.95	6830.16	7.91799
4.071	PC 38:8	802.541	2b	m/z, MS/MS	[M+H]+	C46H76NO8P	JAJDBGJIFGOXMW-UHFFFAOYSA-N	O=C(OCC(OC(=O)CCCCCC=CCC=CCC=CCC=CCC)COP(=O)([O-])OCC[N+](C)(C)C)CCCCCC=CCC=CCC=CCC=CCC		52922807	160007	149855	164124	113697	138886	107090	132169	96596.3	95258.9	123350	138135	205246	207659	174370	181898	2.93003
4.073	PI 36:5	874.546	2b	m/z, MS/MS	[M+NH4]+	C45H77O13P	KJFDHWRTTLJWPG-UHFFFAOYSA-N	O=C(OCC(OC(=O)CCCCCCCCCCCCCC=CCC=CCC=CCC=CCC=CCC)COP(=O)(O)OC1C(O)C(O)C(O)C(O)C1O)CCCCC		52927858	3230.76	3711.5	4354.79	3175.57	3226.98	3187.14	3527.04	2839.54	3432.59	3387.17	5152.32	4269.9	4429.35	4471.95	3629.92	2.35625
4.095	PC 35:6	764.525	2b	m/z, MS/MS	[M+H]+	C43H74NO8P	OQUBWBCQAUVIGS-UHFFFAOYSA-N	O=C(OCC(OC(=O)CC=CCC=CCC=CCC=CCC=CCC)COP(=O)([O-])OCC[N+](C)(C)C)CCCCCCCC=CCCCCCCC		138230056	10030.8	10378.7	12252.7	7099.12	8558.82	7484.96	9913.26	8374.24	8215.87	8224.03	9881.24	10008.4	9361.21	7915.61	7380.42	4.0065
4.116	PC 37:7	790.539	2b	m/z, MS/MS	[M+H]+	C45H76NO8P	GQIULIXPAHRSNV-UHFFFAOYSA-N	O=C(OCC(OC(=O)CCCC=CCC=CCC=CCC=CCC=CCC)COP(=O)([O-])OCC[N+](C)(C)C)CCCCCCCC=CCC=CCCCC		52923681	18831.8	22629.5	27002.8	19909.4	23221.1	39884.4	45096.1	37878.9	37248.2	39630.6	18861.2	22764.7	22076.5	17388.2	20439.8	5.75035
4.117	PI 38:6	900.562	2b	m/z, MS/MS	[M+NH4]+	C47H79O13P	UYSVRXBTRWJRBF-UHFFFAOYSA-N	O=C(OCC(OC(=O)CCCCCCCCCCCCC=CCC=CCC=CCC=CCC=CCC=CCC)COP(=O)(O)OC1C(O)C(O)C(O)C(O)C1O)CCCCC		52927809	58320.3	65522.6	68649.4	47599.8	50688.8	55376.4	67530.7	48316.7	50746.9	57369	67973.2	89540.5	81723.8	84061.7	77806.1	4.75801
4.1405	PC 40:9|PC 20:4_20:5	850.5369/828.558	1	m/z, RT, MS/MS	[M+Na]+/[M+H]+	C48H78NO8P	KKASQLHJLDPKHK-MUKBVWGOSA-N	[C@](COP(=O)([O-])OCC[N+](C)(C)C)([H])(OC(CCC/C=C\C/C=C\C/C=C\C/C=C\C/C=C\CC)=O)COC(CCC/C=C\C/C=C\C/C=C\C/C=C\CCCCC)=O		52923315	889691	1.04214e+06	1.1009e+06	613241	694980	920647	1.03338e+06	935598	876192	934125	412687	680257	663955	556257	588888	6.57868
4.152	PC 33:4	740.523	2b	m/z, MS/MS	[M+H]+	C41H74NO8P	DPPYJZPUMHOJFQ-UHFFFAOYSA-N	O=C(OCC(OC(=O)CCCCC=CCC=CCC=CCC=CCC)COP(=O)([O-])OCC[N+](C)(C)C)CCCCCCCCCCCCCC		52922318	8210.45	8169.67	9662.68	7092.37	7848.91	7913.75	9220.36	7878.52	7547.94	8753.58	6330.66	7651.08	6870.84	6997.64	5942.44	7.08466
4.157	PC 34:5	752.524	2b	m/z, MS/MS	[M+H]+	C42H74NO8P	ZNSRWHZSOOOECB-UHFFFAOYSA-N	O=C(OCC(OC(=O)CCCCC=CCC=CCC=CCC=CCC)COP(=O)([O-])OCC[N+](C)(C)C)CCCCCCCC=CCCCCCC		138211813	82956	84589.4	94627	60173.8	69341.8	69206.8	80968.7	66587.4	60234	71409.4	28678.6	41778.8	40080.3	35003.4	33395.8	6.00587
4.165	PC 36:8	774.507	2b	m/z, MS/MS	[M+H]+	C44H72NO8P	FWUFTHYOIAYIAW-UHFFFAOYSA-N	O=C(OCC(OC(=O)CCCC=CCC=CCC=CCC=CCC=CCC)COP(=O)([O-])OCC[N+](C)(C)C)CCCCCC=CCC=CCC=CCC		52922911	3964.18	3672.24	3931.41	3128.31	3321.57	3099.79	2854.48	3362.86	2752.54	2830.41	1942.63	2250.46	1913.02	1975.42	2125.05	9.77238
4.209	PS 36:5	782.496	2b	m/z, MS/MS	[M+H]+	C42H72NO10P	ZBRXHROSJYLLRC-WELWQECDSA-N	CCCCCCCCCCCCCC(=O)OC[C@H](COP(=O)(O)OC[C@@H](C(=O)O)N)OC(=O)CCCCC/C=C\C/C=C\C/C=C\C/C=C\C/C=C\CC		131819707	5874.43	5376.47	5674.69	3734.53	4453.66	5093.86	5802.81	4954.06	4159.78	4964.15	4453.41	6893.6	7731.51	6877.19	6634.58	4.96437
4.231	PC 36:6	778.5395/800.5211	2a	m/z, RT	[M+H]+/[M+Na]+	C44H76NO8P	SPWBDEZMKCRQSX-NGPPOSSDSA-N	CCCCC/C=C\C/C=C\C/C=C\CCCCC(=O)O[C@H](COC(=O)CCCCCCC/C=C\C/C=C\C/C=C\CC)COP(=O)([O-])OCC[N+](C)(C)C		52922847	122639	137375	150319	80085.9	93885.2	104560	132656	99204.4	91027.7	119605	68253.4	208506	180953	163657	199499	5.80803
4.236	PC 39:8	816.554	2b	m/z, MS/MS	[M+H]+	C47H78NO8P	UQCDOWUBGDHSMU-UHFFFAOYSA-N	O=C(OCC(OC(=O)CCC=CCC=CCC=CCC=CCC=CCC)COP(=O)([O-])OCC[N+](C)(C)C)CCCCCCCCCC=CCC=CCC=CCC		52923689	9042.6	13059.6	14691.6	8323.72	9463.89	21404.7	25702.8	22765.1	19644.8	20846.7	9541.9	14182.4	14573.3	12044	12347	5.78172
4.255	PS 38:6	808.513	2b	m/z, MS/MS	[M+H]+	C44H74NO10P	RGZYXTLKTQKZRG-UHFFFAOYSA-N	O=C(OCC(OC(=O)CCCCCCCCC=CCC=CCC=CCC)COP(=O)(O)OCC(N)C(=O)O)CCCCCCCCC=CCC=CCC=CCC		46891805	6342.51	5964.32	5781.02	4509.52	4981.36	5823.4	6386.21	5234.3	5013.55	5930.94	3966.19	6992.6	7708.6	6707.29	6769.36	2.07031
4.262	PE 34:5	710.475	2b	m/z, MS/MS	[M+H]+	C39H68NO8P	WXAADESEYPIPOB-UHFFFAOYSA-N	CCCCCCCCCCCCCC(=O)OCC(COP(=O)(O)OCCN)OC(=O)CCCC=CCC=CCC=CCC=CCC=CCC		75957885	5600.27	5550.81	6227.82	4531.13	4862.88	3760.84	4701.68	3912.72	4418.34	4499.7	1541.03	1850.5	1894.69	2260.7	2010.54	5.3712
4.277	PC 32:3	728.526	2b	m/z, MS/MS	[M+H]+	C40H74NO8P	UXEFXNOSLOCOLX-ZCHSEWAGSA-N	CCCCCCCCCCCCCC(=O)O[C@H](COC(=O)CCCC/C=C\C/C=C\C/C=C\CCCCC)COP(=O)([O-])OCC[N+](C)(C)C		52922763	8932.41	8345.84	9327.1	7280.04	8014.19	6784.21	7827.53	6646.11	6552.77	7430.19	7356.45	8634.09	8078.22	8174.27	8330.97	7.63268
4.297	PC 42:10	854.569	2b	m/z, MS/MS	[M+H]+	C50H80NO8P	OBNXHNMPWZNZOE-UHFFFAOYSA-N	O=C(OCC(OC(=O)CCCCC=CCC=CCC=CCC=CCC=CCC)COP(=O)([O-])OCC[N+](C)(C)C)CCCCC=CCC=CCC=CCC=CCC=CCC		52923327	5124.26	5774.45	5963.45	3383.49	4189.8	5184.19	5581.49	4847.91	4461.43	5284.8	2211.92	2539.62	2717.18	1851.16	2131.13	4.9503
4.317	PI 37:5	888.561	2b	m/z, MS/MS	[M+NH4]+	C46H79O13P	RXWIHUPFFUJQAX-UHFFFAOYSA-N	O=C(OCC(OC(=O)CCCCCCCCCCCCCC=CCC=CCC=CCC=CCC=CCC)COP(=O)(O)OC1C(O)C(O)C(O)C(O)C1O)CCCCCC		52928214	5414.27	7299.76	7718.44	6321.43	6557.52	12937.1	14118.3	11655.4	11060	11189.5	9467.19	7641.65	6845.64	6796.04	6389.34	5.22657
4.329	PC 37:6 A	792.554	2b	m/z, MS/MS	[M+H]+	C45H78NO8P	GEINPYKZLFHHIL-HEXXMCQTSA-N	CCCCCCCCCCCCCCC(=O)OC[C@H](COP(=O)([O-])OCC[N+](C)(C)C)OC(=O)CC/C=C\C/C=C\C/C=C\C/C=C\C/C=C\C/C=C\CC		52922342	5532.4	7366.4	8448.14	6032.5	6662.06	13739.1	15188.2	13936.6	13446.2	12845.2	4929.72	5604.93	5380.9	4792.73	4735.51	6.53383
4.338	PC 38:7	804.557/826.5385	2a	m/z, RT	[M+H]+/[M+Na]+	C46H78NO8P	BNNUJTATKJXKJP-XCDHYEIISA-N	CCCCC/C=C\C/C=C\C/C=C\CCCCC(=O)O[C@H](COC(=O)CCCCCC/C=C\C/C=C\C/C=C\C/C=C\CC)COP(=O)([O-])OCC[N+](C)(C)C		53479075	605210	574856	621952	460258	512518	539950	585794	486374	457066	531413	312852	451471	430044	353873	428512	5.27413
4.351	PC 35:5	766.5399/788.52	2b	m/z, MS/MS	[M+H]+/[M+Na]+	C43H76NO8P	UJMUDAMKHIWLCZ-UHFFFAOYSA-N	O=C(OCC(OC(=O)CCCC=CCC=CCC=CCC=CCC=CCC)COP(=O)([O-])OCC[N+](C)(C)C)CCCCCCCCCCCCCC		52923337	268870	289884	311983	219409	244185	269681	307291	254443	235696	293580	87721.7	115261	120818	99535.4	102916	6.60555
4.356	DG 44:4	751.62	2b	m/z, MS/MS	[M+Na]+	C47H84O5	JHXVXYRXVKMHKA-ZUSXPWMGSA-N	CCCCCCCCCCCCCCCCCCCCCCCC(=O)OC(CO)COC(=O)CCCCCCC=CCC=CCC=CCC=CCC		53478335	9060.23	1475.11	1589.15	2076.54	1136.07	1376.69	918.908	1458.51	1205.25	1127.11	3091.39	916.998	866.778	1592.51	979.935	13.0565
4.367	PC 34:4	754.538	2b	m/z, MS/MS	[M+H]+	C42H76NO8P	FJCUMLVANOXIFV-UHFFFAOYSA-N	O=C(OCC(OC(=O)CCCCCCCC=CCC=CCCCC)COP(=O)([O-])OCC[N+](C)(C)C)CCCCCCCC=CCC=CCCCC		52922891	31034.7	33485.6	37656.7	24914.4	26798.6	28875.8	31908.4	29494	27573.9	30955.7	19776.5	43612	39811.5	39191.4	41096.5	7.65076
4.45	PE 38:7	762.507	2b	m/z, MS/MS	[M+H]+	C43H72NO8P	PMUXXFUNXMXIFC-UHFFFAOYSA-N	O=C(OCC(OC(=O)CCC=CCC=CCC=CCC=CCC=CCC=CCC)COP(=O)(O)OCCN)CCCCCCCC=CCCCCCC		52924403	9797.18	10478.2	10868.4	9329.58	9990.61	9788.71	10201.1	9581.18	9500.57	9719.4	6371.13	7878.17	7007.54	7152.33	6608.23	9.44402
4.45	PI 39:6	914.58	2b	m/z, MS/MS	[M+NH4]+	C48H81O13P	VZHSIHNYICKJOE-UHFFFAOYSA-N	O=C(OCC(OC(=O)CCCCCCCCCCCCC=CCC=CCC=CCC=CCC=CCC=CCC)COP(=O)(O)OC1C(O)C(O)C(O)C(O)C1O)CCCCCC		52928316	9009.1	8947.39	10589.4	7575.73	8233.24	5396.6	6985.26	5525.15	5820.19	5390.7	11873.7	7728.09	7578.01	8676.37	5215.85	6.27518
4.461	PE 35:5	724.493	2b	m/z, MS/MS	[M+H]+	C40H70NO8P	BSWANANHJFDIOK-AFAXPBNPSA-N	CCCCCCCCCCCCC(=O)O[C@H](COC(=O)CCCCC/C=C\C/C=C\C/C=C\C/C=C\CCCCC)COP(=O)(O)OCCN		52924171	8580.68	8214.4	9597.32	7901.12	8527.96	7700.35	8457.08	7051.6	7011.97	8235.69	3044.69	3543.06	3071.53	4109.32	3035.06	9.00587
4.476	PC 40:8	830.5713/852.5513	2a	m/z, RT	[M+H]+/[M+Na]+	C48H80NO8P	SIMZOWLEIOYZJX-VRCXRDLJSA-N	CCCCCCCC/C=C\C/C=C\C/C=C\CCCC(=O)O[C@H](COC(=O)CCC/C=C\C/C=C\C/C=C\C/C=C\C/C=C\CC)COP(=O)([O-])OCC[N+](C)(C)C		53479127	305980	356612	390725	201511	240989	281061	334454	276128	247707	279315	211891	299146	308640	261397	263024	5.87947
4.481	PC 30:1	704.523	2b	m/z, MS/MS	[M+H]+	C38H74NO8P	KKWICEXJQQUWFX-UHFFFAOYSA-N	O=C(OCC(OC(=O)CCCCCCCCCCC=CCCCCCCCCCC)COP(=O)([O-])OCC[N+](C)(C)C)CCCCCC		52922250	5654.05	5838.35	6762.41	4193.59	4741.41	4750.43	5461.83	4946.63	4360.43	4773.71	3535.02	4922.88	4574.45	4187.93	4609.85	6.06927
4.505	PE 34:4	712.501	2b	m/z, MS/MS	[M+H]+	C39H70NO8P	BMBUWKNHXZNMFT-UHFFFAOYSA-N	O=C(OCC(OC(=O)CCCCCCCC=CCC=CCC=CCC)COP(=O)(O)OCCN)CCCCCCCC=CCCCCCC		52924907	11922.5	9890.32	10244.1	8496.54	8666.36	6759.39	7908.08	7563.25	8256.27	8015.13	4897.04	7053.11	6484.42	7738.11	6055.94	5.733
4.514	PI 36:3	878.574	2b	m/z, MS/MS	[M+NH4]+	C45H81O13P	LROZICDCGXRFNA-UHFFFAOYSA-N	O=C(OCC(OC(=O)CCCCCCCCCCCCCCC=CCC=CCC=CCCCCCCC)COP(=O)(O)OC1C(O)C(O)C(O)C(O)C1O)CCCCC		52928016	4775.18	5523.43	5858.09	3996.46	5029.16	3671.51	4643.03	3942.44	4348.31	4310.23	2468.75	1727.92	1787.01	1654.63	1745.04	8.88607
4.525	PC 36:5 A	780.5558/802.5367	2a	m/z, RT	[M+H]+/[M+Na]+	C44H78NO8P	SUZYROYNFNQALJ-MHEIZRSESA-N	CCCCCCCCCCCCCCCC(=O)O[C@H](COC(=O)CCC/C=C\C/C=C\C/C=C\C/C=C\C/C=C\CC)COP(=O)([O-])OCC[N+](C)(C)C		52923341	109967	115861	124289	91007.3	103165	98436	111156	97723.6	97573.8	112175	88005	153846	147618	137492	152427	2.43559
4.526	SM 12:1;2O/21:0	689.559	1	m/z, RT, MS/MS	[M+H]+	C38H77N2O6P	CGMZWBZSOINWHL-YPDYIYJKSA-N	[C@](COP(=O)([O-])OCC[N+](C)(C)C)([H])(NC(CCCCCCCCCCCCCCCC)=O)[C@]([H])(O)/C=C/CCCCCCCCCCC		52931137	3513.73	4282.92	4235.78	2461.34	3258.84	2924.11	3762.44	3926.52	4372.55	3634.94	1007.11	1178.66	1803.05	1416.26	1403.53	3.24577
4.533	PC 33:3	742.539	2b	m/z, MS/MS	[M+H]+	C41H76NO8P	FHTHYAKSWVNHHC-GZVVHSCDSA-N	CCCCCCCCCCCCCCC(=O)OC[C@H](COP(=O)([O-])OCC[N+](C)(C)C)OC(=O)CCCCCCC/C=C\C/C=C\C/C=C\CC		52922316	33112.4	34035.1	37002.1	28991.9	33754.4	26460.9	29354.2	27280.8	26891.1	29610	23562.1	19829	21234.9	19640.1	17055.1	1.12911
4.541	ST 27:2;O	385.3508/367.3369	2b	m/z, MS/MS	[M+H]+/[M+H-H2O]+	C27H44O	AVSXSVCZWQODGV-UHFFFAOYSA-N	OC1CC2=CCC3C(CCC4(C)C(CCC34)C(C)CCC=C(C)C)C2(C)CC1		313036	23866.2	28004.2	30273.8	27490.5	27456.7	24269.3	22308.7	32082	34673.4	26074.2	2696.02	2420.18	3553.41	2908.6	2788.81	4.18513
4.566	PC 38:6|PC 18:2_20:4	806.572	2b	m/z, MS/MS	[M+H]+	C46H80NO8P	ZZSZQATYGVHNLZ-PUMLCSCDSA-N	[C@](COP(=O)([O-])OCC[N+](C)(C)C)([H])(OC(CCC/C=C\C/C=C\C/C=C\C/C=C\CCCCC)=O)COC(CCCCCCC/C=C\C/C=C\CCCCC)=O		24778979	262323	276150	290238	201515	224862	273242	278961	252043	245613	254560	125622	175890	171553	138506	158375	4.59316
4.5675	PI 38:5	902.5781/907.5321	2b	m/z, MS/MS	[M+NH4]+/[M+Na]+	C47H81O13P	WDEXQPPLSHRNLR-NVCSOJBGSA-N	CCCCCCCC/C=C\CCCCCCCC(=O)O[C@H](COC(=O)CCC/C=C\C/C=C\C/C=C\C/C=C\CCCCC)COP(=O)(O)OC1C([C@@H](C(C(C1O)O)O)O)O		52928052	236303	248848	265593	201915	217812	222028	232843	213163	233758	205796	145091	144450	137439	141213	127998	3.6383
4.569	PC 37:6 B	792.5556/814.5363	1	m/z, RT, MS/MS	[M+H]+/[M+Na]+	C45H78NO8P	GEINPYKZLFHHIL-HEXXMCQTSA-N	CCCCCCCCCCCCCCC(=O)OC[C@H](COP(=O)([O-])OCC[N+](C)(C)C)OC(=O)CC/C=C\C/C=C\C/C=C\C/C=C\C/C=C\C/C=C\CC		52922342	861604	777626	912903	674606	771254	550693	662683	656291	623045	575106	357835	295297	299268	285805	220993	6.12431
4.576	PC 35:4 A	768.555	2b	m/z, MS/MS	[M+H]+	C43H78NO8P	OROZWUJCDDCYAU-IPUAOQJZSA-N	CCCCCCCCCCCCC(=O)OC[C@H](COP(=O)([O-])OCC[N+](C)(C)C)OC(=O)CCCCC/C=C\C/C=C\C/C=C\C/C=C\CCCCC		52922204	105456	127073	132533	90123	99081.6	133793	146846	125604	121793	133638	37187	44305.1	46358.5	40895.4	39041.4	6.17674
4.58	PC 32:2	730.539	2a	m/z, RT	[M+H]+	C40H76NO8P	GPWHCUUIQMGELX-VHQDNGOZSA-N	CCCCCC/C=C\CCCCCCCC(=O)OC[C@H](COP(=O)([O-])OCC[N+](C)(C)C)OC(=O)CCCCCCC/C=C\CCCCCC		24778764	56946.9	56326.9	62266.5	47035.4	50919.8	49637.4	52103.2	42939.1	41399.9	45201.1	24552.1	52739.6	45115.2	46386.8	50871.5	6.60167
4.583	PE 30:1	662.477	2b	m/z, MS/MS	[M+H]+	C35H68NO8P	AZKOMSGSPCBHKK-UHFFFAOYSA-N	CCCCCCCCCCCCCC(=O)OCC(COP(=O)(O)OCCN)OC(=O)CCCCCCCC=CCCCCCC		75957890	6045.44	6620.63	7074.59	5069.84	5214.35	4247.2	4811.17	4286.37	4387.36	4784.4	2481.21	2922.29	2784.38	3417.04	2508.11	8.81103
4.59	PC 29:0	692.524	2b	m/z, MS/MS	[M+H]+	C37H74NO8P	BRXVMKMVLVSOIU-UHFFFAOYSA-N	O=C(OCC(OC(=O)CCCCCC)COP(=O)([O-])OCC[N+](C)(C)C)CCCCCCCCCCCCCCCCCCCCC		24778612	4877.43	4237.28	5378.13	4324.55	4458.63	4519.16	5260.06	4155.81	3948.36	4842.7	1053.81	1132.3	1093.59	1013.07	847.183	9.23551
4.679	PC 34:3 A	778.537	2a	m/z, RT	[M+Na]+	C42H78NO8P	VKVSSDKCKXJFIM-AFYHZPHLSA-N	CCCCCCCCCCCCCC(=O)O[C@H](COC(=O)CCCCCC/C=C\C/C=C\C/C=C\CCCCC)COP(=O)([O-])OCC[N+](C)(C)C		52923213	12257.5	8927.31	9940.71	10586.6	10701.5	8521.2	9583.23	10570.5	11736	9262.72	10552.1	7935.53	7883.48	9368.65	8069.52	6.04758
4.6845	PC 36:5 B	780.5575/802.5339	2a	m/z, RT	[M+H]+/[M+Na]+	C44H78NO8P	SUZYROYNFNQALJ-MHEIZRSESA-N	CCCCCCCCCCCCCCCC(=O)O[C@H](COC(=O)CCC/C=C\C/C=C\C/C=C\C/C=C\C/C=C\CC)COP(=O)([O-])OCC[N+](C)(C)C		52923341	242716	262467	279106	200088	202217	230492	244245	247831	230966	239910	146883	203417	196994	193762	208072	4.58312
4.69	PC 34:3 B	756.556	2a	m/z, RT	[M+H]+	C42H78NO8P	VKVSSDKCKXJFIM-AFYHZPHLSA-N	CCCCCCCCCCCCCC(=O)O[C@H](COC(=O)CCCCCC/C=C\C/C=C\C/C=C\CCCCC)COP(=O)([O-])OCC[N+](C)(C)C		52923213	62506.6	64786.9	70071.8	48810.9	49084.8	53237.4	59259	49021.5	48216.6	57695.5	39637	85453.7	75400.6	80285.9	92023.7	4.44758
4.691	PE 37:6	750.508	2b	m/z, MS/MS	[M+H]+	C42H72NO8P	VAZQJASBUKQADX-UHFFFAOYSA-N	O=C(OCC(OC(=O)CCCCC=CCC=CCC=CCC=CCC=CCC=CCC)COP(=O)(O)OCCN)CCCCCCCCCCCC		52924672	12620.7	10260	12499.5	10970	12029.7	7318.21	9072.55	8906.06	8618.52	7972.37	5602.17	4483.63	4432.41	4824.43	3930.89	6.1496
4.691	PC 31:1 A	718.54	2a	m/z, RT	[M+H]+	C39H76NO8P	QFVHCMLUKNHDSH-WTWBAFHPSA-N	CCCCCCCCCCCCCCC(=O)OC[C@H](COP(=O)([O-])OCC[N+](C)(C)C)OC(=O)CCCCCCC/C=C\CCCCCC		24778657	12819.9	14605.9	15268.1	11830.1	11527.9	13600.2	14650.9	12444.1	12068.6	15031.4	7470.08	12452.9	10572.4	12485.2	12325.7	6.57165
4.693	PC 35:4 B	768.555	2a	m/z, RT	[M+H]+	C43H78NO8P	OROZWUJCDDCYAU-IPUAOQJZSA-N	CCCCCCCCCCCCC(=O)OC[C@H](COP(=O)([O-])OCC[N+](C)(C)C)OC(=O)CCCCC/C=C\C/C=C\C/C=C\C/C=C\CCCCC		52922204	86580.8	76638.8	82624	76984.6	77889.7	66605.3	70184.2	69777.2	69692.8	74914.1	61184.9	44907	45133.6	49718.9	40089.2	2.47965
4.699	PC 40:7 A	832.588	2b	m/z, MS/MS	[M+H]+	C48H82NO8P	BPUROMFCPFGBOT-ZEGPSQTJSA-N	CCCCC/C=C\C/C=C\CCCCCCCC(=O)OC[C@H](COP(=O)([O-])OCC[N+](C)(C)C)OC(=O)CC/C=C\C/C=C\C/C=C\C/C=C\C/C=C\CCCCC		24778982	74613.3	91985.9	94819.1	57902.8	60305.1	80512.2	84776.5	83470.7	79045.3	76707.7	56566.5	62128.8	66363.2	62280.2	61000.2	4.98675
4.703	PE 35:4	726.506	2b	m/z, MS/MS	[M+H]+	C40H72NO8P	FDXUKVCYUDRAKB-UHFFFAOYSA-N	O=C(OCC(OC(=O)CCCCCCCCCCCCCCC=CCC=CCC=CCC=CCC)COP(=O)(O)OCCN)CCCCCC		52924804	8198.99	8667.15	10383.6	8260.26	9046.7	8339.56	9428.39	8776.56	9575.98	9983.69	4954.63	4082.88	4093.33	4961.36	4585.53	7.47731
4.72	PE 32:2	688.492	2b	m/z, MS/MS	[M+H]+	C37H70NO8P	PGPMCWZMPPZJML-UHFFFAOYSA-N	O=C(OCC(OC(=O)CCCCCCCC=CCCCCCC)COP(=O)(O)OCCN)CCCCCCCC=CCCCCCC		138125916	24739.8	22082.8	25030.3	21641.7	22298.1	15404.7	17352.9	16052.1	17422.9	18238.8	9775.39	12706.8	10321.9	14160.1	11850.4	6.41252
4.7345	PC 38:6 A	806.5727/828.5535	1	m/z, RT, MS/MS	[M+H]+/[M+Na]+	C46H80NO8P	PLZBTDKJYHXIEW-DZUXOTHRSA-N	CCCCC/C=C\C/C=C\CCCCCCCC(=O)O[C@H](COC(=O)CCC/C=C\C/C=C\C/C=C\C/C=C\CCCCC)COP(=O)([O-])OCC[N+](C)(C)C		52923295	2.0876e+06	2.43384e+06	2.54538e+06	1.96672e+06	1.90913e+06	2.35341e+06	2.28794e+06	2.30279e+06	2.4314e+06	2.32074e+06	1.41072e+06	2.06753e+06	1.89134e+06	2.15657e+06	2.27511e+06	4.85061
4.807	PE 31:1	676.492	2b	m/z, MS/MS	[M+H]+	C36H70NO8P	PANXRHFVSBWSKV-UHFFFAOYSA-N	O=C(OCC(OC(=O)CCCCCCCCCC=CCCCCCCCCC)COP(=O)(O)OCCN)CCCCCCCCC		138233138	7008.94	7949.68	9431.48	6091.91	6685.96	6240.28	6872.65	5457.22	6253.81	7074.57	2706.91	3582.34	3324.31	4156.24	3892.38	1.07107
4.836	PC 30:0	706.54	2b	m/z, MS/MS	[M+H]+	C38H76NO8P	LJARBVLDSOWRJT-UHFFFAOYSA-N	O=C(OCC(OC(=O)CCCCCCCCCCCCCC)COP(=O)([O-])OCC[N+](C)(C)C)CCCCCCCCCCCCCC		129657	6504.71	6629.76	7339.93	8708.51	7811.07	7996.13	8055.89	7183.23	7942.5	8471.8	3854.12	2601.7	2369.7	3955.91	3266.11	2.94686
4.839	PC 31:1 B	718.538	2b	m/z, MS/MS	[M+H]+	C39H76NO8P	QFVHCMLUKNHDSH-WTWBAFHPSA-N	CCCCCCCCCCCCCCC(=O)OC[C@H](COP(=O)([O-])OCC[N+](C)(C)C)OC(=O)CCCCCCC/C=C\CCCCCC		24778657	13125.8	10805	12719	11367	11423.4	9108.8	10370	10003.7	10432.4	9424.99	6576.6	6088.96	5487.05	6741.52	5223.96	4.26908
4.8445	PC 33:2	744.5564/766.5319	2a	m/z, RT	[M+H]+/[M+Na]+	C41H78NO8P	SBNDHGBVMZMSNL-UESLNCBNSA-N	CCCCCCCCCCCCCCC(=O)O[C@H](COC(=O)CCCCCCC/C=C\C/C=C\CCCCC)COP(=O)([O-])OCC[N+](C)(C)C		52922715	113808	112257	124586	111528	112830	110518	113869	100490	101770	111930	65253.9	77744.5	71066.7	72418.4	70460.1	4.67792
4.848	PC 40:7 B	832.5875/854.5678	2a	m/z, RT	[M+H]+/[M+Na]+	C48H82NO8P	BPUROMFCPFGBOT-ZEGPSQTJSA-N	CCCCC/C=C\C/C=C\CCCCCCCC(=O)OC[C@H](COP(=O)([O-])OCC[N+](C)(C)C)OC(=O)CC/C=C\C/C=C\C/C=C\C/C=C\C/C=C\CCCCC		24778982	120271	156520	164956	96964.2	105187	163603	160076	149106	139469	151749	95728.8	87419.7	92211.5	80987	80238.2	4.47037
4.849	PI 39:5	916.59	2b	m/z, MS/MS	[M+NH4]+	C48H83O13P	ZXMGVZJCFZIXMO-UHFFFAOYSA-N	O=C(OCC(OC(=O)CCCCCCCCCCCCCCCC=CCC=CCC=CCC=CCC=CCC)COP(=O)(O)OC1C(O)C(O)C(O)C(O)C1O)CCCCCC		52927894	2542.29	3820.12	4411.37	3756.14	3658.11	7066.1	7295.74	5864.84	6909.63	5357.67	5667.55	5106.75	4130.75	4177.79	3921.77	9.36064
4.851	PC 35:3	792.554	2a	m/z, RT	[M+Na]+	C43H80NO8P	UMUTUXWJNJUVMM-LANQZWOGSA-N	CCCCCCCC/C=C\CCCCCCCC(=O)OC[C@H](COP(=O)([O-])OCC[N+](C)(C)C)OC(=O)CCCCCCC/C=C\C/C=C\CCCC		52922683	56297.2	48347.1	54027.1	44441.8	47873.1	52956.5	55685.8	60270.4	65029.4	55440.3	50995.5	31812.1	37449.4	33565.6	25454	5.40794
4.8595	PC 34:3 C	756.5555/778.5369	2a	m/z, RT	[M+H]+/[M+Na]+	C42H78NO8P	VKVSSDKCKXJFIM-AFYHZPHLSA-N	CCCCCCCCCCCCCC(=O)O[C@H](COC(=O)CCCCCC/C=C\C/C=C\C/C=C\CCCCC)COP(=O)([O-])OCC[N+](C)(C)C		52923213	34031.8	33445.5	35557.3	33086.9	32744.8	26977	29379.2	28195.8	28632.3	29239.8	41673.1	49587.1	48544.9	56509.9	48645.1	4.50776
4.861	PE 38:6 A	764.526	2b	m/z, MS/MS	[M+H]+	C43H74NO8P	AMKOUQLHUASJMB-UHFFFAOYSA-N	CCCCCCCCC=CCCCCCCCC(=O)OCC(COP(=O)(O)OCCN)OC(=O)CCCC=CCC=CCC=CCC=CCC=CCC		75957857	193934	197981	209301	163941	183778	174939	191313	166642	175524	183840	133859	201165	180125	191416	198008	5.52999
4.8685	DG 40:10|DG 20:5_20:5	683.4652/678.5115	1	m/z, RT, MS/MS	[M+Na]+/[M+NH4]+	C43H64O5	JHFHIXGYPUDQSZ-TUACLRHISA-N	OC[C@]([H])(OC(CCC/C=C\C/C=C\C/C=C\C/C=C\C/C=C\CC)=O)COC(CCC/C=C\C/C=C\C/C=C\C/C=C\C/C=C\CC)=O		9543891	275488	246551	261733	260240	299776	222752	213318	246713	268558	250750	204301	241975	211683	286938	229925	4.30663
4.887	PC 36:4	782.5715/804.5521	2a	m/z, RT	[M+H]+/[M+Na]+	C44H80NO8P	IIZPXYDJLKNOIY-JXPKJXOSSA-N	CCCCCCCCCCCCCCCC(=O)OC[C@H](COP(=O)([O-])OCC[N+](C)(C)C)OC(=O)CCC/C=C\C/C=C\C/C=C\C/C=C\CCCCC		10747814	217760	219704	237679	179857	194065	199353	209677	185010	179652	204574	169802	288998	264574	262342	280484	5.30326
4.89	PI 36:2	880.594	2b	m/z, MS/MS	[M+NH4]+	C45H83O13P	MTZOYTZXXAANDJ-UHFFFAOYSA-N	O=C(OCC(OC(=O)CCCCCCCCCCCCCCCCCC=CCC=CCCCCCCC)COP(=O)(O)OC1C(O)C(O)C(O)C(O)C1O)CCCCC		86289142	7641.87	8700.02	9664.63	7328.65	8112.76	6453.68	7857.25	6356.32	7036.21	6670.37	4872.13	6796.16	5040.3	6458.78	6767.33	4.05057
4.899	PC 37:5	794.5731/816.5533	2a	m/z, RT	[M+H]+/[M+Na]+	C45H80NO8P	QCLMKIDSCGHEET-GAMJNFEKSA-N	CCCCCCCCCCCCCCCCC(=O)OC[C@H](COP(=O)([O-])OCC[N+](C)(C)C)OC(=O)CCC/C=C\C/C=C\C/C=C\C/C=C\C/C=C\CC		52922509	252816	271527	291334	210044	225594	322796	327699	298592	274577	308167	123427	163731	159861	137251	147210	5.90119
4.933	PE 33:2	702.508	2b	m/z, MS/MS	[M+H]+	C38H72NO8P	QAXAIGXHZKFJPP-UHFFFAOYSA-N	O=C(OCC(OC(=O)CCCCCCCC=CCC=CCCCCC)COP(=O)(O)OCCN)CCCCCCCCCCCCCC		52924964	20889.3	19725.9	22078.3	20333.4	21443.9	17086.1	19509	15812.2	16346.9	19018.1	9007.99	8659.23	7648.27	8591.42	6695.38	6.71697
4.968	PS 38:4	812.546	2b	m/z, MS/MS	[M+H]+	C44H78NO10P	XUVXVEINFBQTGC-UHFFFAOYSA-N	O=C(OCC(OC(=O)CCCCCCCC=CCC=CCCCCCC)COP(=O)(O)OCC(N)C(=O)O)CCCCCCCC=CCC=CCCCCCC		53480354	15648.7	14991.1	15804.7	10448.9	10691.6	12859.7	15095.1	12051.3	11626.9	11735.6	10693.8	10270.9	11449.1	10308.2	9506.49	3.55445
4.983	PC 38:5 A	830.5684/808.5867	2b	m/z, MS/MS	[M+Na]+/[M+H]+	C46H82NO8P	SWOKEJBWARJLGN-LTLPGSJDNA-N	CCCCCCCC\C=C/CCCCCCCC(=O)OCC(COP([O-])(=O)OCC[N+](C)(C)C)OC(=O)CCCCCC\C=C/C\C=C/C\C=C/C\C=C/CC		52923235	561792	710299	727157	443753	472257	688828	729388	713232	676853	662840	282705	468974	438975	416188	454238	6.53388
5.018	PS 39:5	824.545	2b	m/z, MS/MS	[M+H]+	C45H78NO10P	RPLIGUADJKNWQR-MBYQFZCISA-N	O=C(OCC(OC(=O)CCCC=CCC=CCC=CCC=CCC)COP(=O)(O)OCC(N)C(=O)O)CCCCCCCCCCCC=CCCCCCCCC	CCCCCCCCC/C=C\CCCCCCCC(=O)OC[C@H](COP(=O)(O)OC[C@@H](C(=O)O)N)OC(=O)CCC/C=C\C/C=C\C/C=C\C/C=C\CCCCC	52925613	6346.04	7538.92	7489.19	5936.64	6597.34	10909.3	11520.4	8941.09	9136.98	8752.61	8662.43	8042.4	8754.84	7096.54	6947.71	5.81007
5.023	DG 38:8|DG 18:3_20:5	654.508	2b	m/z, MS/MS	[M+NH4]+	C41H64O5	UCNOSBIKXCGZEQ-VFIGUUKFSA-N	OC[C@]([H])(OC(CCC/C=C\C/C=C\C/C=C\C/C=C\C/C=C\CC)=O)COC(CCCCCCC/C=C\C/C=C\C/C=C\CC)=O		9543819	14360.8	11673	12540.5	15417.4	19138.9	11767.9	11080.1	12142.6	12181.7	12911.3	15639.1	20196.8	16434.4	21595.2	16638.6	5.90387
5.0385	PE 37:5	752.5218/774.5035	2b	m/z, MS/MS	[M+H]+/[M+Na]+	C42H74NO8P	KNOOTSNCDVJBRP-DUDWQIJOSA-N	CCCCC/C=C\CCCCCCCC(=O)O[C@H](COC(=O)CCCCC/C=C\C/C=C\C/C=C\C/C=C\CCCCC)COP(=O)(O)OCCN		52924808	99064.8	100842	111996	91251.7	99721.9	107969	111968	97308.5	93389.7	105573	93737.9	98771	88870.4	91660.4	83958.3	5.84644
5.0415	PC 32:1	732.5527/754.5293	2a	m/z, RT	[M+H]+/[M+Na]+	C40H78NO8P	QIBZFHLFHCIUOT-NPBIGWJUSA-N	CCCCCCCCCCCCCCCC(=O)OC[C@H](COP(=O)([O-])OCC[N+](C)(C)C)OC(=O)CCCCCCC/C=C\CCCCCC		6443788	88213.4	85423.7	93679.7	74866.2	80904.6	77519.6	84767.9	76145.2	72193.6	75526.2	49628.8	66190.5	59243.4	63357.9	60918.1	7.67303
5.049	PE 36:4|PE 18:2_18:2	740.523	2b	m/z, MS/MS	[M+H]+	C41H74NO8P	SSCDRSKJTAQNNB-UHFFFAOYSA-N	O=C(OCC(OC(=O)CCCCCCCC=CCC=CCCCCC)COP(=O)(O)OCCN)CCCCCCCC=CCC=CCCCCC			71575.6	69931.5	79690.5	60546.4	65178.9	56762	65427.8	62695.9	61786.7	64496.1	52919.4	64606.4	57106.6	69648	55513.8	6.78689
5.098	PC 40:6|PC 20:3_20:3	834.602	2b	m/z, MS/MS	[M+H]+	C48H84NO8P	UCQTXWKYRXXLSS-BLDRONNASA-N	[C@](COP(=O)([O-])OCC[N+](C)(C)C)([H])(OC(CCCCCC/C=C\C/C=C\C/C=C\CCCCC)=O)COC(CCCCCC/C=C\C/C=C\C/C=C\CCCCC)=O		52923253	32296.1	44364.5	44633.7	25180.4	25617.7	45731.6	48351	42856.3	39954.9	41246.5	25686.9	24007	26667	21084.2	22291.3	4.55907
5.109	PE 38:5|PE 18:1_20:4	766.539	2b	m/z, MS/MS	[M+H]+	C43H76NO8P	ZYMZKMQPPJPQHY-UHFFFAOYSA-N	O=C(OCC(OC(=O)CCCCCCC=CCC=CCC=CCC=CCC)COP(=O)(O)OCCN)CCCCCCCC=CCCCCCCCC		52924897	93893.9	109349	113240	78078.2	79986.6	102395	110870	107924	108716	111180	54669	59252.9	57720.6	58040.2	51502.9	4.87601
5.11	SM 35:1;2O	717.59	2b	m/z, MS/MS	[M+H]+	C40H81N2O6P	LHFJEPSCFVKEET-JXGHDCMNSA-N	[C@](COP(=O)([O-])OCC[N+](C)(C)C)([H])(NC(CCCCCCCCCCCCCCC)=O)[C@]([H])(O)/C=C/CCCCCCCCCCCCCC		52931151	2775.9	3176.59	3300.24	2410.03	2208.41	2260.08	2902.18	2530.64	2656.93	2802.23	1120.75	1874.07	1849.64	1847.36	2062.22	4.12463
5.117	PC 34:2 A	758.5724/780.5522	2a	m/z, RT	[M+H]+/[M+Na]+	C42H80NO8P	JLPULHDHAOZNQI-ZTIMHPMXSA-N	CCCCCCCCCCCCCCCC(=O)OC[C@H](COP(=O)([O-])OCC[N+](C)(C)C)OC(=O)CCCCCCC/C=C\C/C=C\CCCCC		5287971	132549	156619	170445	110034	117862	140160	158162	131543	127309	147013	88886	273288	225380	245042	287952	6.13343
5.136	PE P-38:6|PE P-18:1_20:5	748.529	2b	m/z, MS/MS	[M+H]+	C43H74NO7P	VGXSEFHXUNWPHA-UHFFFAOYSA-N	CCCCCCCCC=CCCCCCCC=COCC(COP(=O)(O)OCCN)OC(=O)CCCC=CCC=CCC=CCC=CCC=CCC		76043289	8278.32	9490.51	8910.54	6702.18	6899.03	10056.7	10142.4	9872.03	10276.2	9810.73	3919.5	7297.48	6389.72	6174.76	7149.37	7.09094
5.141	DG 40:9|DG 20:4_20:5	685.4811/680.5266	2b	m/z, MS/MS	[M+Na]+/[M+NH4]+	C43H66O5	SOTDSRZHXSBCPK-IOUHWUENSA-N	OC[C@]([H])(OC(CCC/C=C\C/C=C\C/C=C\C/C=C\C/C=C\CC)=O)COC(CCC/C=C\C/C=C\C/C=C\C/C=C\CCCCC)=O		9543882	111855	105646	107207	114477	124519	112325	101951	126832	136569	124323	78100.4	91758	81038.1	107163	85047.7	5.00048
5.146	PC 39:6	820.5871/842.5693	2a	m/z, RT	[M+H]+/[M+Na]+	C47H82NO8P	QMCWOGICYCFNBF-BWHZRABLSA-N	CCCCC/C=C\C/C=C\C/C=C\C/C=C\CCCCCC(=O)O[C@H](COC(=O)CCCCCCC/C=C\C/C=C\CCCC)COP(=O)([O-])OCC[N+](C)(C)C		52922637	533340	563032	684622	457557	504927	353822	417258	398472	379784	354941	265497	216295	235973	216602	169706	6.12698
5.183	PC 37:4	796.5873/818.5699	2a	m/z, RT	[M+H]+/[M+Na]+	C45H82NO8P	QRPUCJXFPYFTMB-FBFLODOBSA-N	CCCCCCCCC/C=C\CCCCCCCC(=O)O[C@H](COC(=O)CCCCCCC/C=C\C/C=C\C/C=C\CC)COP(=O)([O-])OCC[N+](C)(C)C		52922853	103948	108162	117737	88377.2	92768.1	119635	129172	119876	110559	113502	60907.9	55042.7	56782	49957.3	47689.5	6.19032
5.189	PE 35:3	728.525	2b	m/z, MS/MS	[M+H]+	C40H74NO8P	ISLVQAYWSBFGMR-UHFFFAOYSA-N	O=C(OCC(OC(=O)CCCCCCCC=CCC=CCC=CCCCCC)COP(=O)(O)OCCN)CCCCCCCCCCCCC		52924303	39315.6	32833.9	36487	37974.5	37467.3	25767.1	30618.8	28898.5	29410.7	29496.3	19801.4	16129.6	14952.1	18039.9	12751.3	6.35495
5.207	PC 31:0	720.555	2a	m/z, RT	[M+H]+	C39H78NO8P	NPGWXTIWUUFYAB-DIPNUNPCSA-N	CCCCCCCCCCCCCCCC(=O)OC[C@H](COP(=O)([O-])OCC[N+](C)(C)C)OC(=O)CCCCCCCCCCCCCC		24778680	9305.29	9467.69	10349.5	9013.65	9249.82	9813.53	11895.8	10119.4	9687.75	10175.1	2795.64	3497.48	3280.78	3078.51	3243.82	2.72167
5.238	PC 36:3 A	784.588	2a	m/z, RT	[M+H]+	C44H82NO8P	BXRLDROZWDUSGM-ZRYFCQOPSA-N	CCCCCCCC/C=C\CCCCCCCC(=O)OC[C@H](COP(=O)([O-])OCC[N+](C)(C)C)OC(=O)CCCC/C=C\C/C=C\CCCCCCCC		24778937	445004	442811	468740	355649	396957	426525	450240	370840	351983	394808	248328	436065	377402	345996	431200	5.78688
5.246	PC 38:6 B	806.567	2a	m/z, RT	[M+H]+	C46H80NO8P	PLZBTDKJYHXIEW-DZUXOTHRSA-N	CCCCC/C=C\C/C=C\CCCCCCCC(=O)O[C@H](COC(=O)CCC/C=C\C/C=C\C/C=C\C/C=C\CCCCC)COP(=O)([O-])OCC[N+](C)(C)C		52923295	32501.5	32118.2	35285.1	32796.7	31477.3	32863	30203.5	32539.5	34129.3	30705.1	27986	31748.4	29527	32981.1	33939	3.34131
5.258	PC 33:1	746.573	2a	m/z, RT	[M+H]+	C41H80NO8P	GXTATYLPYLLNLV-MGIDVFSBSA-N	CCCCCCCCCCCCCCC(=O)OC[C@H](COP(=O)([O-])OCC[N+](C)(C)C)OC(=O)CCCCCCCCC/C=C\CCCCCC		24778662	106638	118875	126806	94830.9	102364	118776	132636	106596	99143.9	121606	40997.5	69041.3	63074.7	60804.3	67173.7	6.21479
5.276	PE 39:6	778.54	2b	m/z, MS/MS	[M+H]+	C44H76NO8P	XFUUHLAPWFSPOV-ZILDDRBBSA-N	CCCCC/C=C\C/C=C\C/C=C\C/C=C\CCCCCC(=O)O[C@H](COC(=O)CCCCCCC/C=C\C/C=C\CCCC)COP(=O)(O)OCCN		52924320	18560.3	17611.8	22050	16644.7	18738.6	10302.9	13041.5	12824.1	12315.1	11228.4	13101.8	10877.5	9633.08	10101.5	8003.65	3.87026
5.28667	DG 36:6|DG 16:1_20:5	651.439/635.4649/630.5104	1	m/z, RT, MS/MS	[M+K]+/[M+Na]+/[M+NH4]+	C39H64O5	MUYDIVLBRBWUDW-JCIONVESSA-N	OC[C@]([H])(OC(CCC/C=C\C/C=C\C/C=C\C/C=C\C/C=C\CC)=O)COC(CCCCCCC/C=C\CCCCCC)=O		9543752	12013.3	12638.8	12768.8	14592.5	15694.8	11992.2	10711.7	12836.8	14019.9	13223.2	12634.9	21366.8	15741	25347	20917.1	5.47636
5.2955	PC 38:5 B	808.5869/830.5675	2a	m/z, RT	[M+H]+/[M+Na]+	C46H82NO8P	SWOKEJBWARJLGN-LTLPGSJDNA-N	CCCCCCCC\C=C/CCCCCCCC(=O)OCC(COP([O-])(=O)OCC[N+](C)(C)C)OC(=O)CCCCCC\C=C/C\C=C/C\C=C/C\C=C/CC		52923235	250331	262096	296309	192492	210621	206288	226315	203361	193091	201820	114945	153475	150234	138594	139047	5.77651
5.3175	PE 34:2	716.5256/738.5049	2a	m/z, RT	[M+H]+/[M+Na]+	C39H74NO8P	HBZNVZIRJWODIB-NHCUFCNUSA-N	CCCCCCCCCCCCCCCC(=O)OC[C@H](COP(=O)(O)OCCN)OC(=O)CCCCCCC/C=C\C/C=C\CCCCC		9546747	119266	108583	124515	104019	109079	84825.9	96350	90979.8	90761.1	94590.9	75256.5	73565	67339.1	82694.9	65991.1	6.53769
5.337	PE 31:0	678.509	2b	m/z, MS/MS	[M+H]+	C36H72NO8P	DCIHLTIBNFDPMW-UHFFFAOYSA-N	O=C(OCC(OC(=O)CCCCCCCCCCCCCCC)COP(=O)(O)OCCN)CCCCCCCCCCCCCC		9546768	13027.9	12562.1	14119.9	13574.5	14154.5	12684	13827.4	11007.8	11709.1	12887	9275.73	5382.55	5808.56	6259.71	4646.33	5.68155
5.341	PE 37:4	754.54	2b	m/z, MS/MS	[M+H]+	C42H76NO8P	UKSYBPGWUDGDNL-UHFFFAOYSA-N	O=C(OCC(OC(=O)CCCCCCCCCC=CCC=CCCCCC)COP(=O)(O)OCCN)CCCCCCCC=CCC=CCCCC		138136039	32588.8	36272.4	37842	30705.3	31640.6	41345.4	43621.1	45125.8	44816.3	41895.5	29998.6	22766.2	22221.6	24804.3	18822.5	4.30847
5.363	PE 38:6 B	764.523	2b	m/z, MS/MS	[M+H]+	C43H74NO8P	AMKOUQLHUASJMB-UHFFFAOYSA-N	CCCCCCCCC=CCCCCCCCC(=O)OCC(COP(=O)(O)OCCN)OC(=O)CCCC=CCC=CCC=CCC=CCC=CCC		75957857	6935.77	6992.14	8000.37	10000.6	7647.78	7407.54	5999.88	7769.18	9596.18	7734.32	7017.11	5506.71	4548.49	7015.39	5279.69	5.92129
5.366	PE 36:3|PE 18:1_18:2	742.539	2b	m/z, MS/MS	[M+H]+	C41H76NO8P	GKAFCSRKMWFPSJ-UHFFFAOYSA-N	O=C(OCC(OC(=O)CCCCCCCC=CCC=CCCCCC)COP(=O)(O)OCCN)CCCCCCCC=CCCCCCCCC		52924364	265029	269832	286472	232513	242530	227303	242923	220819	227771	248811	129284	144472	129579	136374	131045	5.15895
5.397	PC 38:4 A	810.6029/832.5826	2a	m/z, RT	[M+H]+/[M+Na]+	C46H84NO8P	PSVRFUPOQYJOOZ-QNPWAGBNSA-N	CCCCCCCCCCCCCCCCCC(=O)OC[C@H](COP(=O)([O-])OCC[N+](C)(C)C)OC(=O)CCC/C=C\C/C=C\C/C=C\C/C=C\CCCCC		16219824	205759	243823	253948	160952	175629	211472	227838	199473	183710	195884	159770	210549	211225	180794	203759	5.4773
5.398	PE 33:1	704.524	2b	m/z, MS/MS	[M+H]+	C38H74NO8P	ADCNXGARWPJRBV-UHFFFAOYSA-N	O=C(OCC(OC(=O)CCCCCCCC=CCCCCCCCC)COP(=O)(O)OCCN)CCCCCCCCCCCCCC		134717705	38893.4	44143.6	47547.6	40014.6	41187.1	42138.5	45559.8	38771.6	39070.2	42073.3	21712.9	21183.7	19787.8	21616.7	18899.5	6.86271
5.41	PE P-37:5|PE P-17:0_20:5	736.529	2b	m/z, MS/MS	[M+H]+	C42H74NO7P	IGBDUBDKFYMFHJ-UHFFFAOYSA-N	O=C(OC(COC=CCCCCCCCCCCCCCCC)COP(=O)(O)OCCN)CCCC=CCC=CCC=CCC=CCC=CCC			7689.47	10315.7	11288.9	10808	10213.6	17930.8	18711.3	18255.8	18288.8	15683.4	8556.58	9208.49	7792.61	9418.1	8268.14	7.15141
5.411	DG 38:7|DG 18:2_20:5	661.4825/656.5261	1	m/z, RT, MS/MS	[M+Na]+/[M+NH4]+	C41H66O5	NJMRNAUCBISRLW-MXFFFPLYSA-N	OC[C@]([H])(OC(CCC/C=C\C/C=C\C/C=C\C/C=C\C/C=C\CC)=O)COC(CCCCCCC/C=C\C/C=C\CCCCC)=O		9543808	66466.3	50275	56505	74832.4	87458.1	58104	51333.7	60728.9	63996.5	59262.8	51174.5	62108.4	47177.2	62248.5	54896.7	6.07165
5.417	DG 40:8|DG 20:4_20:4	682.54	2b	m/z, MS/MS	[M+NH4]+	C43H68O5	FVXRWZPVZULNCQ-ZPRYGCIXSA-N	OC[C@]([H])(OC(CCC/C=C\C/C=C\C/C=C\C/C=C\CCCCC)=O)COC(CCC/C=C\C/C=C\C/C=C\C/C=C\CCCCC)=O		9543872	17447	17879.3	16894.3	15642.9	20009.1	18703	18551.8	23373.4	23804.6	20326.9	9352	13245	11283.4	13758.2	10978.9	3.80383
5.425	SM d36:1	731.609	2a	m/z, RT	[M+H]+	C41H83N2O6P	LKQLRGMMMAHREN-YJFXYUILSA-N	CCCCCCCCCCCCCCCCCC(=O)N[C@@H](COP(=O)([O-])OCC[N+](C)(C)C)[C@@H](/C=C/CCCCCCCCCCCCC)O		6453725	853.308	1086.25	1143.33	757.438	932.948	1078.92	1281	1100.78	904.944	1175.69	452.968	739.413	741.535	830.487	852.25	10.3209
5.438	PC 32:0 A	734.569	2b	m/z, MS/MS	[M+H]+	C40H80NO8P	KILNVBDSWZSGLL-KXQOOQHDSA-N	CCCCCCCCCCCCCCCC(=O)OC[C@H](COP(=O)([O-])OCC[N+](C)(C)C)OC(=O)CCCCCCCCCCCCCCC		452110	10996	11516	12107.4	11183.3	11992.9	15768.9	15673.8	12872.9	12600.5	14718.5	3684.45	5210.47	4599.65	4418.7	5189.5	5.53391
5.438	PI 36:1	882.609	2b	m/z, MS/MS	[M+NH4]+	C45H85O13P	SPFSVYBWYURCSU-UHFFFAOYSA-N	O=C(OCC(OC(=O)CCCCCCCCCCCCCCCCCC=CCCCCCCCCCC)COP(=O)(O)OC1C(O)C(O)C(O)C(O)C1O)CCCCC		52928410	2770.61	3153.77	3521.68	3144.51	2813.78	2362.31	2725.44	1991.39	2178.87	2399	1332.44	1812	1396.01	1810.59	1865.63	8.10468
5.443	DG 35:5|DG 15:0_20:5	618.509	2b	m/z, MS/MS	[M+NH4]+	C38H64O5	NTJHKGFUSIEKLS-BYGFOQLFSA-N	OC[C@]([H])(OC(CCC/C=C\C/C=C\C/C=C\C/C=C\C/C=C\CC)=O)COC(CCCCCCCCCCCCCC)=O		53478014	16539	15586.3	17372.3	20137.6	24221.8	17303.4	15969.4	17450.1	17701.6	19046.3	9747.37	11301.8	10302.8	12113.7	9206.53	6.29972
5.444	PE 40:6	792.556	2b	m/z, MS/MS	[M+H]+	C45H78NO8P	IXYMAAOCUUSCAR-UHFFFAOYSA-N	O=C(OCC(OC(=O)CCCC=CCC=CCC=CCC=CCC=CCC)COP(=O)(O)OCCN)CCCCCCCCCC=CCCCCCCCC		52924379	11963.9	12954.6	13978.5	11927.3	12623.2	10431.9	11518	11537.5	11415.5	11156.5	10220.6	13627.7	11317.8	13076	12351	4.80436
5.466	PE p-36:4/PE o-36:5	724.529	2a	m/z, RT	[M+H]+	C41H74NO7P	ADWDFBQPQIEGRZ-XBICFDGKSA-N	CCCCCC/C=C\CCCCCCCC/C=C\OC[C@H](COP(=O)(O)OCCN)OC(=O)CCCC/C=C\C/C=C\C/C=C\CCCCC		53480870	1859.12	1851.18	1921.81	1613.44	1434.77	1831.29	1864.41	1635.79	1564.8	1956.9	1729.37	2153.81	1920.66	2548.52	2332.79	12.9712
5.509	PE 38:4 A	768.555	2b	m/z, MS/MS	[M+H]+	C43H78NO8P	ANRKEHNWXKCXDB-BHFWLYLHSA-N	CCCCCCCCCCCCCCCCCC(=O)OC[C@H](COP(=O)(O)OCCN)OC(=O)CCC/C=C\C/C=C\C/C=C\C/C=C\CCCCC		5289133	48969.1	52379	58955.5	38730.6	45355	44678.5	50545.4	46082.2	47381.7	49195.5	30604.1	29980.4	28495.2	31426.6	26807.9	5.49532
5.5165	PC 35:2	772.5879/794.5675	2a	m/z, RT	[M+H]+/[M+Na]+	C43H82NO8P	MJWAVUYQCBFFHQ-WESJWMGVSA-N	CCCCCCCCCCCCCCCCC(=O)O[C@H](COC(=O)CCCCCCC/C=C\C/C=C\CCCCC)COP(=O)([O-])OCC[N+](C)(C)C		52922721	562817	471426	524372	444721	500414	359913	440078	405899	372086	360506	257804	209981	207409	184576	170611	5.6128
5.542	PE 39:5	780.554	2b	m/z, MS/MS	[M+H]+	C44H78NO8P	SHGLDTCYCHVFQR-UHFFFAOYSA-N	O=C(OCC(OC(=O)CCCCCCC=CCC=CCC=CCC=CCC)COP(=O)(O)OCCN)CCCCCCCC=CCCCCCCCCC		138260621	17966.2	19752.4	21484.2	17201	17811.6	12294.9	13586.5	14692.3	15782.7	12370.1	10851	7704.52	7762.82	8379.67	5462.1	4.19433
5.553	DG 40:8	687.498	2b	m/z, MS/MS	[M+Na]+	C43H68O5	XZUKUQGHWPETKI-UHFFFAOYSA-N	CCC=CCC=CCC=CCC=CCCCCCCC(=O)OCC(CO)OC(=O)CCCCCCC=CCC=CCC=CCC=CCC		76040803	3611.57	3928.75	4604.53	7452.86	5705.22	4823.88	3279.13	4631.36	7134.52	4708.61	8014.89	6624.86	4845.56	11558.3	8857.93	6.99628
5.565	PC 34:1 A	782.567	2a	m/z, RT	[M+Na]+	C42H82NO8P	WTJKGGKOPKCXLL-VYOBOKEXSA-N	CCCCCCCCCCCCCCCC(=O)OC[C@H](COP(=O)([O-])OCC[N+](C)(C)C)OC(=O)CCCCCCC/C=C\CCCCCCCC		5497103	4750.49	5210.33	4697.2	4922.67	4959.46	3956.38	4303.62	4765.11	4946.22	4579.38	4409.82	3617.7	3777.17	4052.27	3205.31	13.6516
5.573	PC 38:4 B	810.604	2b	m/z, MS/MS	[M+H]+	C46H84NO8P	PSVRFUPOQYJOOZ-QNPWAGBNSA-N	CCCCCCCCCCCCCCCCCC(=O)OC[C@H](COP(=O)([O-])OCC[N+](C)(C)C)OC(=O)CCC/C=C\C/C=C\C/C=C\C/C=C\CCCCC		16219824	77307.2	93521.3	90095.6	78261.8	70973.7	77473	80610.5	85691.4	73272.2	76955.5	65224.3	60457.5	61050.2	52349.8	51525.2	4.32507
5.574	PE 32:0	692.523	2b	m/z, MS/MS	[M+H]+	C37H74NO8P	SLKDGVPOSSLUAI-UHFFFAOYSA-N	O=C(OCC(OC(=O)CCCCCCCCCCCCCCC)COP(=O)(O)OCCN)CCCCCCCCCCCCCCC		14679682	6375.13	6684.53	6970.2	7571.68	7522.33	9139.57	8579.08	7322.29	7026.79	8496.09	6788.29	3750.5	3835.97	3214.17	2784.76	5.02441
5.586	DG 36:5	632.525	1	m/z, RT, MS/MS	[M+NH4]+	C39H66O5	PGXBELQFNRPKBC-WBVIKXMWSA-N	CCCCC/C=C\C/C=C\CCCCCCCC(=O)OC[C@H](CO)OC(=O)CCCCCCC/C=C\C/C=C\C/C=C\CC		9543737	5699	5602.84	5948.82	6950.61	7263.45	5967.32	5490.77	6616.39	6022.19	6405.11	5715.8	9006.54	7606.27	9714.79	8008.72	3.04747
5.589	PC 40:5 A	836.616	2b	m/z, MS/MS	[M+H]+	C48H86NO8P	MJBMAGWKWXUKMV-OFWSBFIXSA-N	CCCCC/C=C\C/C=C\CCCCCCCCCC(=O)OCC(COP(=O)([O-])OCC[N+](C)(C)C)OC(=O)CCCCCCCCC/C=C\C/C=C\C/C=C\CC		138210832	22026.5	30086.3	27469.1	19439.6	19442.5	31260	29674.1	30921.8	27314	28243.9	14912.1	18258.2	17951.9	14564.6	15422.6	4.5851
5.592	PC O-38:6	792.593	2b	m/z, MS/MS	[M+H]+	C46H82NO7P	ATTCDOPAYPGSLE-LQULQHAGSA-N	CCCCCCCC/C=C\CCCCCC/C=C\OC(COC(=O)CCCCCC/C=C\C/C=C\C/C=C\C/C=C\CC)COP(=O)([O-])OCC[N+](C)(C)C		53479121	9234.77	10427.1	10090	8294.01	8048.04	8803.09	9848.35	10294.5	8197.02	9364.75	8774.51	8941.32	8917.51	7762.2	6746.05	9.73744
5.594	SM 40:4;2O|SM 18:1;2O/22:3	781.615	2b	m/z, MS/MS	[M+H]+	C45H85N2O6P	YTQGMICAWXIKQI-UHFFFAOYSA-N	O=C(NC(COP(=O)([O-])OCC[N+](C)(C)C)C(O)C=CCCCCCCCCCCCCC)CCCCCCCCC=CCC=CCC=CCCCCC			3006.85	3047.88	3963.6	4838.96	3955.82	4427.85	3132.89	4073.01	6746.68	4295.66	8083.38	4037.31	3662.62	9547.43	7660.12	2.97138
5.607	PC 32:0 B	734.569	2a	m/z, RT	[M+H]+	C40H80NO8P	KILNVBDSWZSGLL-KXQOOQHDSA-N	CCCCCCCCCCCCCCCC(=O)OC[C@H](COP(=O)([O-])OCC[N+](C)(C)C)OC(=O)CCCCCCCCCCCCCCC		452110	10337.5	11244	11192.3	11119.9	10633.8	11752	12070.9	12632	10994	11080.7	4439.4	4474.2	3973.43	4010.43	3944.06	6.48783
5.626	PC 34:2 B	758.57	2b	m/z, MS/MS	[M+H]+	C42H80NO8P	JLPULHDHAOZNQI-ZTIMHPMXSA-N	CCCCCCCCCCCCCCCC(=O)OC[C@H](COP(=O)([O-])OCC[N+](C)(C)C)OC(=O)CCCCCCC/C=C\C/C=C\CCCCC		5287971	18026.1	14653.4	14974.5	18150.2	16626.8	12751.5	13818	17465	15990	13690.5	14879.5	9652.45	9472.71	10352.6	8680.59	5.863
5.643	PE 35:2	730.543	2b	m/z, MS/MS	[M+H]+	C40H76NO8P	MLYDZMPNTAJTBN-UHFFFAOYSA-N	O=C(OCC(OC(=O)CCCCCCCC=CCCCCCCCC)COP(=O)(O)OCCN)CCCCCCCC=CCCCCCCC		52924273	195801	167737	190542	192384	190548	151109	173886	175311	174521	156588	105828	82274.5	73906	89398.4	65920.2	6.06928
5.646	PC 37:3|PC 19:1_18:2	798.603	2b	m/z, MS/MS	[M+H]+	C45H84NO8P	VNKYYLLEXZGGSC-HMGNIOSLSA-N	[C@](COP(=O)([O-])OCC[N+](C)(C)C)([H])(OC(CCCCCCC/C=C\C/C=C\CCCCC)=O)COC(CCCCCCC/C=C\CCCCCCCCC)=O		52923017	118395	116258	136881	111480	112436	102605	104628	104859	92711	92236.6	71530	58813.6	57431.1	47823.3	45358.8	6.98831
5.669	PC 34:1 B	760.589	2a	m/z, RT	[M+H]+	C42H82NO8P	WTJKGGKOPKCXLL-VYOBOKEXSA-N	CCCCCCCCCCCCCCCC(=O)OC[C@H](COP(=O)([O-])OCC[N+](C)(C)C)OC(=O)CCCCCCC/C=C\CCCCCCCC		5497103	110253	113585	122422	98631.6	100912	106873	118242	111541	101855	104903	64456.9	92062.1	83656.7	87581.5	89682.8	7.58974
5.692	PE O-37:5	738.544	2b	m/z, MS/MS	[M+H]+	C42H76NO7P	VESBHFBASFNXII-UHFFFAOYSA-N	O=C(OC(COC=CCCCCCCCCCCCCCCCC)COP(=O)(O)OCCN)CCCCCC=CCC=CCC=CCC=CCC			4128.14	5435.8	5789.8	4686.39	4457.64	9593.18	9451.06	10260.5	10515.9	8068.57	4023.79	4007.45	3702.33	4919.52	3539.73	5.68579
5.695	PC 36:2	786.6032/808.5833	2a	m/z, RT	[M+H]+/[M+Na]+	C44H84NO8P	SNKAWJBJQDLSFF-NVKMUCNASA-N	CCCCCCCC/C=C\CCCCCCCC(=O)OC[C@H](COP(=O)([O-])OCC[N+](C)(C)C)OC(=O)CCCCCCC/C=C\CCCCCCCC		10350317	673263	778670	818290	575697	600519	710255	789551	674855	639561	701594	386519	1.09142e+06	926981	1.00829e+06	1.16837e+06	6.26901
5.697	DG 38:6|DG 18:2_20:4	658.541	2b	m/z, MS/MS	[M+NH4]+	C41H68O5	KRECEGQUDDMNAQ-MYBRWWDOSA-N	OC[C@]([H])(OC(CCC/C=C\C/C=C\C/C=C\C/C=C\CCCCC)=O)COC(CCCCCCC/C=C\C/C=C\CCCCC)=O		9543796	15474.1	13041.4	13935.5	17016	19233.5	15637.9	14342	16925.8	18453.1	16193.5	10628.4	12632.1	10725.1	13076	11473.5	3.93105
5.713	DG 37:6|DG 17:1_20:5	644.525	2b	m/z, MS/MS	[M+NH4]+	C40H66O5	WERRGPMLQNSZCP-SAHBJWHFSA-N	OC[C@]([H])(OC(CCC/C=C\C/C=C\C/C=C\C/C=C\C/C=C\CC)=O)COC(CCCCCCC/C=C\CCCCCCC)=O		9543769	35428.2	24834.9	28569.5	36532.5	46333.7	21605.2	20847.9	27211.8	27700.5	23138.8	22453.8	17132.2	15292.7	20781.2	11730.9	6.83426
5.731	PE P-38:5|PE P-18:0_20:5	750.544	2b	m/z, MS/MS	[M+H]+	C43H76NO7P	KCNBSSYOJRUKOM-UHFFFAOYSA-N	O=C(OC(COC=CCCCCCCCCCCCCCCCC)COP(=O)(O)OCCN)CCCC=CCC=CCC=CCC=CCC=CCC		52925089	203428	213862	229790	184873	189442	184644	201420	187038	185278	190497	103831	180510	155718	186044	175443	6.69956
5.744	SM d37:1	745.62	2a	m/z, RT	[M+H]+	C42H85N2O6P	HAFQHLHNPJDAGB-MAJDXUCPSA-N	CCCCCCCCCCCCCCCCCCC(=O)N[C@@H](COP(=O)([O-])OCC[N+](C)(C)C)[C@@H](/C=C/CCCCCCCCCCCCC)O		52931171	4263.9	3510.68	4620.14	1387.96	2409.53	1958.34	2632.38	2034.91	2452.24	2150.26	1436.73	2031.23	1961.9	1725.64	1906.16	11.2298
5.791	PC 41:6	848.618	2b	m/z, MS/MS	[M+H]+	C49H86NO8P	LQOHAJUERYRBIJ-UHFFFAOYSA-N	O=C(OCC(OC(=O)CCCCCC=CCC=CCC=CCC=CCC)COP(=O)([O-])OCC[N+](C)(C)C)CCCCCCCCCCCC=CCC=CCCCCC		52923703	5200.95	5014.08	6198.55	4316.45	4762.31	3563.32	3790.59	3415.94	3782.72	2794.46	2540.36	2675.56	2668.3	2589.09	2455.41	9.05684
5.815	PE 34:1	718.539	2b	m/z, MS/MS	[M+H]+	C39H76NO8P	CQSGWFNMMMQFHB-UHFFFAOYSA-N	O=C(OCC(OC(=O)CCCCCCCC=CCCC)COP(=O)(O)OCCN)CCCCCCCCCCCCCCCCCCCC		5283496	140662	143201	154081	131877	130284	112215	125932	122147	117563	118570	75963.2	100200	94187.9	113947	97884.1	6.1942
5.829	PC 38:3	812.62	2b	m/z, MS/MS	[M+H]+	C46H86NO8P	KNNHXKQRTYEWCA-HYYWERRFSA-N	CCCCCC/C=C\CCCCCCCCCC(=O)O[C@H](COC(=O)CCCCCCCCC/C=C\C/C=C\CCCCC)COP(=O)([O-])OCC[N+](C)(C)C		53478919	53276.2	70538.5	69941	46957.1	47633.1	75623.8	70945.2	65994	60180.2	64587.4	36142.5	41692.4	40839.4	34751.1	40479.3	7.09213
5.834	PE 36:2|PE 18:1_18:1	744.557	2b	m/z, MS/MS	[M+H]+	C41H78NO8P	MWRBNPKJOOWZPW-UHFFFAOYSA-N	O=C(OCC(OC(=O)CCCCCCCC=CCCCCCCCC)COP(=O)(O)OCCN)CCCCCCCC=CCCCCCCCC		9546744	403726	462982	482332	374612	369199	415494	449534	415602	413192	426822	140945	292139	238974	285982	300828	5.93523
5.837	PC 39:4	824.618	2b	m/z, MS/MS	[M+H]+	C47H86NO8P	PZPCZNUCRCJDFT-UHFFFAOYSA-N	O=C(OCC(OC(=O)CCCC=CCC=CCC=CCC=CCC)COP(=O)([O-])OCC[N+](C)(C)C)CCCCCCCCCCCCCCCCCCCCC		52922635	40363.8	44612.8	53572.5	35434.9	36444.7	31960.7	34009.8	34452.3	31589.6	28104	27041.1	21565.6	23942.9	20616.4	17222.3	5.54278
5.85	PE 38:4 B	768.557	2a	m/z, RT	[M+H]+	C43H78NO8P	ANRKEHNWXKCXDB-BHFWLYLHSA-N	CCCCCCCCCCCCCCCCCC(=O)OC[C@H](COP(=O)(O)OCCN)OC(=O)CCC/C=C\C/C=C\C/C=C\C/C=C\CCCCC		5289133	17076.7	18671.6	19779	16243.7	17067.9	14180.8	13194.7	13459.9	14557.2	13740.1	12379.6	15253.4	13540.8	16418.3	15083.1	6.93356
5.851	PE O-38:5	752.561	2b	m/z, MS/MS	[M+H]+	C43H78NO7P	DHHREGPDDQTYPB-UNRGBGOYSA-N	[C@](COP(=O)(O)OCCN)([H])(OC(CC/C=C\C/C=C\C/C=C\C/C=C\C/C=C\CCCCC)=O)COCCCCCCCCCCCCCCCC		9547046	64231.7	66766.8	71337	56942.9	59149.1	50477.1	54293.8	49954.6	50010.3	51024.2	18749.1	51973.5	41574.8	52542.5	56240.4	5.88879
5.854	DG 40:7|DG 20:3_20:4	684.559	2b	m/z, MS/MS	[M+NH4]+	C43H70O5	JDIBHXLLYJNLGX-YWTQTYENSA-N	OC[C@]([H])(OC(CCC/C=C\C/C=C\C/C=C\C/C=C\CCCCC)=O)COC(CCCCCC/C=C\C/C=C\C/C=C\CCCCC)=O		9543862	10416.9	10331.2	10450.9	10068.1	12015.8	10315.8	9703.67	11680.8	12138.6	10282	8016.45	10996.9	10110.4	11543.1	8965.35	4.26743
5.856	PC 33:0	748.587	2b	m/z, MS/MS	[M+H]+	C41H82NO8P	FHENRYRLCPXONH-LDLOPFEMSA-N	CCCCCCCCCCCCCCCCCC(=O)OC[C@H](COP(=O)([O-])OCC[N+](C)(C)C)OC(=O)CCCCCCCCCCCCCC		52922645	20124.1	20881.5	23622.6	19120.9	20039	21004.7	22060.8	18784.5	18361.5	19903.2	4330.44	6624.08	6302.66	6216.6	6561.62	5.34102
5.857	DG 34:3	608.526	2a	m/z, RT	[M+NH4]+	C37H66O5	BHGPPCIWDXQOMA-IXDOJJAKSA-N	CCCCCC/C=C\CCCCCCCC(=O)OC[C@H](CO)OC(=O)CCCCCCC/C=C\C/C=C\CCCCC		9543699	2977.76	2820.59	3178.3	3772.34	3789.54	3807.49	2752.03	2823.61	3207.71	3399.8	1936.4	3741.07	3309.8	3515.94	3489.06	10.8585
5.879	PE P-36:3|PE P-18:0_18:3	726.543	2b	m/z, MS/MS	[M+H]+	C41H76NO7P	NTEKQOAMQWDARG-GMDHOFCPSA-N	[C@](COP(=O)(O)OCCN)([H])(OC(CCCC/C=C\C/C=C\C/C=C\CCCCC)=O)CO/C=C\CCCCCCCCCCCCCCCC		52925080	8489.89	9274.18	9573.91	7766.1	8213.32	10243.3	10017.3	10111.9	9378.03	9886.52	9918.6	11931.2	10898.5	12800.9	9799.35	5.63039
5.88	SM 38:1;3O	775.63	2b	m/z, MS/MS	[M+H]+	C43H87N2O7P	QKXHFRJBGLHWCG-UHFFFAOYSA-N	O=C(NC(COP(=O)([O-])OCC[N+](C)(C)C)C(O)C(O)CCCC=CCCC)CCCCCCCCCCCCCCCCCCCCCCCCC			55577	68204.4	73418.8	49801.9	54486.3	85448.2	92668.1	77138.8	67947.6	73819	46416	66369.6	62897.6	55486.6	56249.5	6.59228
5.90233	DG 38:6	679.4683/663.4976/658.5434	2a	m/z, RT	[M+K]+/[M+Na]+/[M+NH4]+	C41H68O5	YDVDXUYJFQLPEG-CTHJWPIASA-N	CCCCC/C=C\C/C=C\C/C=C\CCCCCCC(=O)O[C@@H](CO)COC(=O)CCCCCCC/C=C\C/C=C\C/C=C\CC		9543795	235167	233765	241507	246090	287613	246691	222771	262803	260285	255128	188757	283943	224138	300128	270474	5.67326
5.9195	PC 35:1	774.6026/796.5875	2a	m/z, RT	[M+H]+/[M+Na]+	C43H84NO8P	MFHIZGSSDZJFKD-IYEJTHTFSA-N	CCCCCCCCCCCCCCCCC(=O)O[C@H](COC(=O)CCCCCCC/C=C\CCCCCCCC)COP(=O)([O-])OCC[N+](C)(C)C		52922679	66900.1	75120.8	74450.9	58025.7	64537.7	97254.8	104833	85643.6	76222.7	87221	41411.6	65026	59826.8	52138.1	61132	7.21902
5.931	PC 42:6	862.632	2a	m/z, RT	[M+H]+	C50H88NO8P	DSVRMAGYENFTLY-GDDYDVMSSA-N	CCCCC/C=C\C/C=C\CCCCCCCCCC(=O)O[C@H](COC(=O)CCCCC/C=C\C/C=C\C/C=C\C/C=C\CCCCC)COP(=O)([O-])OCC[N+](C)(C)C		52923651	781.905	1036.04	1099.43	791.192	547.621	1032.27	1115.98	1004.19	878.012	906.548	354.903	499.752	542.214	465.326	615.12	3.29254
5.95	PC 40:5 B	836.617	2a	m/z, RT	[M+H]+	C48H86NO8P	MJBMAGWKWXUKMV-OFWSBFIXSA-N	CCCCC/C=C\C/C=C\CCCCCCCCCC(=O)OCC(COP(=O)([O-])OCC[N+](C)(C)C)OC(=O)CCCCCCCCC/C=C\C/C=C\C/C=C\CC		138210832	13065	13265.9	15004.7	9625.27	10855.8	12362.4	12926.5	10414.5	9569.25	10855.3	4677.56	6374.2	6388.2	5918.64	6126.88	6.16162
5.952	PE 38:3	770.571	2b	m/z, MS/MS	[M+H]+	C43H80NO8P	DUXUXLWKWRVLHY-UHFFFAOYSA-N	O=C(OCC(OC(=O)CCCCCCC=CCC=CCCC)COP(=O)(O)OCCN)CCCCCCCCCCC=CCCCCCCCCCC		52924348	26892.4	29396.2	30988.9	23990.9	23819.5	30844.1	32107.8	30644.7	27782.6	29624.6	13430.3	11203.6	10608.3	9922.73	9853.06	6.53576
5.965	PE 36:2	744.556	2a	m/z, RT	[M+H]+	C41H78NO8P	MWRBNPKJOOWZPW-CLFAGFIQSA-N	CCCCCCCC/C=C\CCCCCCCC(=O)OCC(COP(=O)(O)OCCN)OC(=O)CCCCCCC/C=C\CCCCCCCC		6437392	235352	215745	233794	194587	205692	172527	185731	171209	164953	172902	110753	117038	105329	118020	105656	6.58148
5.966	PC p-34:0/PC o-34:1	746.563	2a	m/z, RT	[M+H]+	C42H84NO7P	QCGUXAIDEOWPBV-SNKLRXETSA-N	CCCCCCCCCCCCCCCC(=O)O[C@H](COCCCCCCCCCC/C=C\CCCCCC)COP(=O)([O-])OCC[N+](C)(C)C		53481719	28004	24835.8	27578.4	23981.5	24871	20889.6	22970.4	21272.6	21057.5	20874.9	14035.8	14187.9	11908.1	14634.3	13100.9	7.41727
6.006	DG 36:4 A	634.54	2a	m/z, RT	[M+NH4]+	C39H68O5	MQGBAQLIFKSMEM-ZHARMHCNSA-N	CCCCC/C=C\C/C=C\CCCCCCCC(=O)OC[C@H](CO)OC(=O)CCCCCCC/C=C\C/C=C\CCCCC		9543729	6803.54	5295.23	5405.44	7652.69	8839.6	8099.36	6446.43	6889.19	8073.13	8146.3	5175.67	7136.4	6175.89	8017.05	7409.81	1.96008
6.015	PE P-38:4|PE P-18:0_20:4	752.558	2b	m/z, MS/MS	[M+H]+	C43H78NO7P	URPXXNCTXCOATD-FXMFQVEGSA-N	[C@](COP(=O)(O)OCCN)([H])(OC(CCC/C=C\C/C=C\C/C=C\C/C=C\CCCCC)=O)CO/C=C\CCCCCCCCCCCCCCCC		9547058	71600.3	81151.8	84352.6	68303.1	65973.4	74607.4	77010.7	79650.3	78386.8	75114.2	50536.3	54705.6	50555	61316.5	51586	6.28566
6.034	PE 35:1	732.555	2b	m/z, MS/MS	[M+H]+	C40H78NO8P	UAKUCJGIIYSFFK-UHFFFAOYSA-N	O=C(OCC(OC(=O)CCCCCCCC=CCCCCCCCC)COP(=O)(O)OCCN)CCCCCCCCCCCCCCCC		52924910	76782.7	84329.3	87465.6	82061.2	79841.2	105755	106809	95286.4	97340.8	96495.4	56010.8	52150.3	48095.1	51097.1	46475.5	6.05737
6.071	PE 40:5	794.566	2b	m/z, MS/MS	[M+H]+	C45H80NO8P	IRXMYSVTBPMAPF-UHFFFAOYSA-N	O=C(OCC(OC(=O)CCCCCCCCCC=CCC=CCC=CCC=CCC=CCC)COP(=O)(O)OCCN)CCCCCCCCCCCCC		52924537	12100.6	11967	13346.3	12096.1	11850.5	9185.23	9867.12	7539.9	6533.91	9191.79	6740.04	11435.4	9662.1	10894	11228.2	9.64521
6.104	DG 37:5|DG 19:1_18:4	646.542	2b	m/z, MS/MS	[M+NH4]+	C40H68O5	QTBGUSHNQAMVGN-YTYVQMALSA-N	CCCCCCCCC/C=C\CCCCCCCC(=O)OCC(CO)OC(=O)CCCC/C=C\C/C=C\C/C=C\C/C=C\CC		138247492	8984.42	8277.38	9490.01	10386.8	12745.6	12142.1	11723.7	12012	11148.9	12698.5	8648.42	10799.7	9258.87	10532.6	8575.2	7.0695
6.12033	DG 36:4 B	655.4688/639.4966/634.5431	2a	m/z, RT	[M+K]+/[M+Na]+/[M+NH4]+	C39H68O5	MQGBAQLIFKSMEM-ZHARMHCNSA-N	CCCCC/C=C\C/C=C\CCCCCCCC(=O)OC[C@H](CO)OC(=O)CCCCCCC/C=C\C/C=C\CCCCC		9543729	8903.32	7954.25	8113.53	10853.9	11780.8	9030.39	7446.67	9466.54	10019	8533.02	9983.98	11580.7	9604.82	13223.1	10064.9	7.24305
6.137	PC p-36:1/PC o-36:2 A	772.621	2a	m/z, RT	[M+H]+	C44H86NO7P	ZYLPVUZBZNMVMR-ZBBHDILGSA-N	CCCCCCCCCCCCCCCCOC[C@H](COP(=O)([O-])OCC[N+](C)(C)C)OC(=O)CCCCCCCCC/C=C\C/C=C\CCCCC		52923754	5740.44	3019.58	4820.12	7190.93	5228.29	11728.2	13924.4	13091.6	11357.6	11253.6	4926.61	9499.22	8718.19	8179.34	8131.34	6.84735
6.145	SM d38:1	759.637	2a	m/z, RT	[M+H]+	C43H87N2O6P	AADLTHQNYQJHQV-SVLGDMRNSA-N	CCCCCCCCCCCCCCCCCCCC(=O)N[C@@H](COP(=O)([O-])OCC[N+](C)(C)C)[C@@H](/C=C/CCCCCCCCCCCCC)O		44260124	14778.6	17811.7	18926.4	11959.7	14397.5	21691.6	25837.3	20489.2	19634.1	19377.6	9141.86	11403.2	10930.6	9513.19	9456.83	6.59012
6.166	PC 37:2	800.617	2a	m/z, RT	[M+H]+	C45H86NO8P	MCZUABDVGPPWPM-HJTCUGKVSA-N	CCCCCCCCCCCCCCCCCCC(=O)O[C@H](COC(=O)CCCCCCC/C=C\C/C=C\CCCCC)COP(=O)([O-])OCC[N+](C)(C)C		52922735	185787	193292	221002	143754	169444	132697	163562	138562	129396	121539	79495.1	86736.9	85387.2	70784.1	71886.9	5.46098
6.173	PE p-34:1/PE o-34:2	702.546	2a	m/z, RT	[M+H]+	C39H76NO7P	SMPXBIVJXNXOAL-PRWZWGSOSA-N	CCCCCCCCCCCCCC/C=C\O[C@H](COC(=O)CCCCCCC/C=C\CCCCCCCC)COP(=O)(O)OCCN		53479657	11483.5	12862.4	12425.4	10403	10802.1	11791.7	12670	12399.5	11744.1	11882.3	11154.5	12112.7	10874.8	12524.5	10968.8	7.80834
6.173	PE p-38:4/PE o-38:5	752.558	2a	m/z, RT	[M+H]+	C43H78NO7P	ZTZQZGHJLWFLFQ-VZBWJDOASA-N	CCCCCCCCCCCCCCCC/C=C\OC[C@H](COP(=O)(O)OCCN)OC(=O)CCCCCC/C=C\C/C=C\C/C=C\C/C=C\CC		53480855	20264.3	23409.1	24227.4	19665	20809.6	18258.3	20700.8	19038.2	19455	19576.8	16772.3	23379.1	21863.4	24857.5	22756.4	5.42276
6.189	DG 36:2 A	643.529	2b	m/z, MS/MS	[M+Na]+	C39H72O5	AFSHUZFNMVJNKX-LLWMBOQKSA-N	CCCCCCCC/C=C\CCCCCCCC(=O)OC[C@H](CO)OC(=O)CCCCCCC/C=C\CCCCCCCC		9543716	3273.95	3146.46	3237.8	4209.79	3873.18	4972.77	4146.43	4598.46	4165.17	4170.31	2414.27	3220.89	4000.93	3753.04	2903.32	7.60082
6.19	DG 38:5|DG 18:1_20:4	660.558	2b	m/z, MS/MS	[M+NH4]+	C41H70O5	LWXLWRXRJKMNLM-GOZUYJTOSA-N	OC[C@]([H])(OC(CCC/C=C\C/C=C\C/C=C\C/C=C\CCCCC)=O)COC(CCCCCCC/C=C\CCCCCCCC)=O		9543786	36231.2	35765.8	37157.2	34144.1	42695.5	45027.9	40995.8	46208.5	45831.7	44137.1	25135.8	36072.5	31550.7	37408.7	30111.5	3.99324
6.222	SM 41:4;3O	811.631	2b	m/z, MS/MS	[M+H]+	C46H87N2O7P	MXJXXCOKROZKTO-UHFFFAOYSA-N	O=C(NC(COP(=O)([O-])OCC[N+](C)(C)C)C(O)C(O)CCCC=CCCCC)CCCCCCCCCCCCC=CCC=CCC=CCCCCCCC			11963.1	11837.4	12291.8	9873.7	9771.56	12202.6	11467.2	10720.2	10863.4	10278.1	9380.02	11227.9	11169.6	10839.4	10388.1	5.51979
6.229	SM 39:1;3O	789.651	2b	m/z, MS/MS	[M+H]+	C44H89N2O7P	HXRSIEHGRFKQCP-UHFFFAOYSA-N	O=C(NC(COP(=O)([O-])OCC[N+](C)(C)C)C(O)C(O)CCCC=CCCC)CCCCCCCCCCCCCCCCCCCCCCCCCC			233215	226723	235467	157980	181538	201316	228340	186472	158427	179280	141757	192462	195281	162608	153687	6.50706
6.258	PC 39:3	826.633	2b	m/z, MS/MS	[M+H]+	C47H88NO8P	MFEROSUBBZABKT-UHFFFAOYSA-N	O=C(OCC(OC(=O)CCCCCCCCCCCC=CCC=CCCCCC)COP(=O)([O-])OCC[N+](C)(C)C)CCCCCCCC=CCCCCCCC		52923407	10038.7	9662.12	12359.1	8306.16	9651.08	8977.78	9454.98	9225.57	8660.26	7780.96	7378.24	5016.38	4757.74	5192.13	4493.31	8.27247
6.285	PC 41:5	850.635	2b	m/z, MS/MS	[M+H]+	C49H88NO8P	YUEXLRDJCYUQRW-UHFFFAOYSA-N	O=C(OCC(OC(=O)CCCCCCCCCCCCCC=CCC=CCC=CCC=CCC=CCC)COP(=O)([O-])OCC[N+](C)(C)C)CCCCCCCCCC		52923049	2301.64	2983.07	3225.12	2011.73	2204.42	3840.25	4073.69	3531.64	3241.37	2852.76	1769.84	1978.58	1961.9	1672.38	1805.84	6.33307
6.287	PC 34:0	762.603	2a	m/z, RT	[M+H]+	C42H84NO8P	PZNPLUBHRSSFHT-RRHRGVEJSA-N	CCCCCCCCCCCCCCCCCC(=O)O[C@H](COC(=O)CCCCCCCCCCCCCCC)COP(=O)([O-])OCC[N+](C)(C)C		24778686	9617.35	9331.68	10247	7420.46	8669.34	8744.53	10011	8849.8	8487.89	8211.4	2636.87	4097.03	3720.66	4224.7	3802.19	5.95467
6.292	PE 37:2	758.572	2b	m/z, MS/MS	[M+H]+	C42H80NO8P	PJBZQSQOUPWTSZ-UHFFFAOYSA-N	O=C(OCC(OC(=O)CCCCCCC=CCC=CCCC)COP(=O)(O)OCCN)CCCCCCCCCCCCCCCCCCCCC			102116	102348	116807	96032.6	96779.6	66775.1	77189	76358.6	71746.5	66196.5	43013.3	35403.1	32855.9	35558.8	26783.6	5.04405
6.304	DG 35:3|DG 17:1_18:2	622.543	2b	m/z, MS/MS	[M+NH4]+	C38H68O5	DRDDPVBZYGRUBV-HKCVQEPBSA-N	OC[C@]([H])(OC(CCCCCCC/C=C\C/C=C\CCCCC)=O)COC(CCCCCCC/C=C\CCCCCCC)=O		9543707	7211.69	5122.7	5748.83	9064.95	9457.92	5791.64	5278.05	6315.98	5946.78	5708.43	4935.95	3322.25	4009.33	3779.66	2346.98	2.46479
6.309	PE p-36:2/PE o-36:3	728.559	2a	m/z, RT	[M+H]+	C41H78NO7P	CFANDHZPOSNKNO-UDHSZFGOSA-N	CCCCCCCC/C=C\CCCCCCCC(=O)O[C@H](CO/C=C\CCCCCC/C=C\CCCCCCCC)COP(=O)(O)OCCN		53480897	102623	102332	104790	88662.1	89644.6	91097.9	91184.6	84290.2	78394.9	84211.8	79790.9	77959.8	76165	73713	65421.6	6.83076
6.3315	PC 36:1	788.6167/810.6005	2a	m/z, RT	[M+H]+/[M+Na]+	C44H86NO8P	ATHVAWFAEPLPPQ-VRDBWYNSSA-N	CCCCCCCCCCCCCCCCCC(=O)OC[C@H](COP(=O)([O-])OCC[N+](C)(C)C)OC(=O)CCCCCCC/C=C\CCCCCCCC		24778825	69995.9	73491.4	79767.6	53501.3	57218.5	60622.1	70842.7	55567.9	49087.9	54310.3	29480.3	43275.7	41208.3	33686.1	38131.3	8.04757
6.338	DG 38:5 A	681.4855/660.555	2a	m/z, RT	[M+K]+/[M+NH4]+	C41H70O5	GRGDLDNREYVILP-CNWVQWJYSA-N	CCCCC/C=C\C/C=C\CCCCCCCCCC(=O)O[C@@H](CO)COC(=O)CCCCCCC/C=C\C/C=C\C/C=C\CC		9543784	6137.12	6000.83	6744.85	7458.27	7380.94	6911.26	5914.64	6345.7	7135.86	6395.39	7509	9219.49	8101.13	9911.32	8891.37	6.33069
6.338	PC 38:2	814.6323/836.6168	2a	m/z, RT	[M+H]+/[M+Na]+	C46H88NO8P	KXXLFCAPKGRXBT-FMJYHZMHSA-N	CCCCCCCCCCCCCCCCCCCC(=O)OC[C@H](COP(=O)([O-])OCC[N+](C)(C)C)OC(=O)CCCCCCC/C=C\C/C=C\CCCCC		24779263	36780.4	45766.6	45800.4	29707.5	35447	42950.4	48125.7	37939.4	36397.1	40275.8	8881.91	22646	20323.9	17176.5	22188.9	5.36815
6.349	PE 40:4	796.586	2b	m/z, MS/MS	[M+H]+	C45H82NO8P	KSAJIJQUJUOZKJ-UHFFFAOYSA-N	CCCCCC=CCC=CCCCCCCCCCC(=O)OCC(COP(=O)(O)OCCN)OC(=O)CCCCCCCCCC=CCC=CCCCCC		75957580	6984.26	7511.53	8095.97	6043.3	6184.14	6060.62	6869.52	5823.44	6080.1	6364.3	4476.76	4606.99	4624.09	4943.61	4237.94	4.89064
6.36	DG 34:2|DG 16:1_18:1	610.543	2b	m/z, MS/MS	[M+NH4]+	C37H68O5	FWWLDEIJAPIBES-DATDAJMQSA-N	OC[C@]([H])(OC(CCCCCCC/C=C\CCCCCCCC)=O)COC(CCCCCCC/C=C\CCCCCC)=O		9543694	3048.28	3235.92	3706.06	3854.7	4122.1	4825.87	4156.59	3292.8	3396.24	3694.21	2520.12	5725.94	5745.94	6325.65	5817.8	3.23966
6.441	PC 36:3 B	784.585	2b	m/z, MS/MS	[M+H]+	C44H82NO8P	BXRLDROZWDUSGM-ZRYFCQOPSA-N	CCCCCCCC/C=C\CCCCCCCC(=O)OC[C@H](COP(=O)([O-])OCC[N+](C)(C)C)OC(=O)CCCC/C=C\C/C=C\CCCCCCCC		24778937	5575.59	5454.97	6975.08	5615.3	5680.33	6061.62	6519.94	5661.03	6457.16	5548.11	4767.84	4113.53	3928.38	4127.07	3717.07	4.16592
6.466	PE 36:1	746.57	2a	m/z, RT	[M+H]+	C41H80NO8P	JQKOHRZNEOQNJE-ZZEZOPTASA-N	CCCCCCCCCCCCCCCCCC(=O)OCC(COP(=O)(O)OCCN)OC(=O)CCCCCCC/C=C\CCCCCCCC		9546734	134790	138804	147906	117528	120865	117429	122976	109779	107819	107941	78779.1	79657.9	76808.8	78401.7	73667.4	6.75168
[truncated: 208 more rows]

## Sheet: Table 9
Table 9. Annotated compounds and their peak height in Caenorhabditis elegans after CSH-Q-TOF MS/MS ESI (-) analysis in Control, DS-Treated (50 μg/mL) and Not Induced samples.
[truncated: 198 more rows]

## Sheet: Table 10
Table 10. Annotated compounds and their peak height in Caenorhabditis elegans after HILIC-Q-TOF MS/MS ESI (+) analysis in Control, DS-Treated (50 μg/mL) and Not Induced samples.
[truncated: 147 more rows]

[truncated: 4 more sheets: Table 11, Table 12, Table 13, Table 14]
